# Supplementary material for: Bis{2-bromo-4-chloro-6-[2-(phenyl­sulfon­yl)hydrazonometh­yl]phenolato-κ2 N,O 1}copper(II)
Source: Acta Crystallogr Sect E Struct Rep Online. 2008 Jul 19;64(Pt 8):m1039. doi: 10.1107/S1600536808022022 (PMC2961959; doi:10.1107/S1600536808022022)
Supplement: Supplementary file 1 [file e-64-m1039-sup1.cif]

##############################################################################
###                                                                        ###
###        Electronic paper (Acta Crystallographica Section E)             ###
###                                                                        ###
##############################################################################
#                                                                            #
# This CIF contains the data in a paper accepted for publication in Acta     #
# Crystallographica Section E. It conforms to the requirements of Notes      #
# for Authors for Section E, and has been peer reviewed under the auspices   #
# of the IUCr Commission on Journals.                                        #
#                                                                            #
# Full details of the Crystallographic Information File format               #
# are given in the paper "The Crystallographic Information File (CIF):       #
# a New Standard Archive File for Crystallography" by S. R. Hall, F. H.      #
# Allen and I. D. Brown [Acta Cryst. (1991), A47, 655-685].                  #
#                                                                            #
# The current version of the core CIF dictionary is obtainable from          #
# ftp://ftp.iucr.org/pub/cif_core.dic. The current version number is 2.4.    #
#                                                                            #
# Software is freely available for graphical display of the structure(s) in  #
# this CIF.  For information consult the CIF home page http://www.iucr.org/  #
# cif/home.html                                                              #
#                                                                            #
# This file may be used for bona fide research purposes within the           #
# scientific community so long as proper attribution is given to the journal # 
# article from which it was obtained.                                        #
#                                                                            #
##############################################################################
                                             
data_global
_audit_creation_method     SHELXL-97
_journal_date_recd_electronic     2008-07-10
_journal_date_accepted     2008-07-15
_journal_name_full     'Acta Crystallographica, Section E'
_journal_year     2008
_journal_volume     64
_journal_issue      8
_journal_page_first     m1039
_journal_page_last     m1039
_journal_paper_category     QM
_journal_coeditor_code     HG2424
_publ_contact_author
;
     Dr. Seik Weng Ng
     Department of Chemistry
     University of Malaya
     50603 Kuala Lumpur
     Malaysia
;
_publ_contact_author_email     seikweng@um.edu.my
_publ_contact_author_fax     '03 7967 4193'
_publ_contact_author_phone     '03 7967 6778'
_publ_section_title
;\
Bis{2-bromo-4-chloro-6-[2-(phenylsulfonyl)hydrazonomethyl]phenolato-\
\k^2^<i>N</i>,<i>O</i>^1^}copper(II)
;
loop_
    _publ_author_name
    _publ_author_address
    'Yusnita, Juahir'
;
Department of Chemistry
University of Malaya
50603 Kuala Lumpur
Malaysia
;
    'Ali, Hapipah M.'
;
Department of Chemistry
University of Malaya
50603 Kuala Lumpur
Malaysia
;
    'Puvaneswary, Subramaniam'
;
Department of Chemistry
University of Malaya
50603 Kuala Lumpur
Malaysia
;
    'Robinson, Ward T.'
;
Department of Chemistry
University of Malaya
50603 Kuala Lumpur
Malaysia
;
    'Ng, Seik Weng'
;
Department of Chemistry
University of Malaya
50603 Kuala Lumpur
Malaysia
;
data_I
_audit_creation_method     SHELXL-97
_chemical_name_systematic
;
Bis{2-bromo-4-chloro-6-[2-(phenylsulfonyl)hydrazonomethyl]phenolato-
\k^2^<i>N</i>,<i>O</i>^1^}copper(II)
;
_chemical_name_common     ?
_chemical_formula_moiety     'C26 H18 Br2 Cl2 Cu N4 O6 S2'
_chemical_formula_sum     'C26 H18 Br2 Cl2 Cu N4 O6 S2'
_chemical_formula_iupac     '[Cu (C13 H9 Br Cl N2 O3 S)2]'
_chemical_formula_weight     840.82
_chemical_melting_point     ?
_symmetry_cell_setting     Triclinic
_symmetry_space_group_name_H-M     'P -1'
_symmetry_space_group_name_Hall     '-P 1'
loop_
    _symmetry_equiv_pos_as_xyz
    'x, y, z'
    '-x, -y, -z'
_cell_length_a     8.06880(10)
_cell_length_b     8.27550(10)
_cell_length_c     11.7386(2)
_cell_angle_alpha     95.9550(10)
_cell_angle_beta     90.1330(10)
_cell_angle_gamma     115.1590(10)
_cell_volume     704.70(2)
_cell_formula_units_Z     1
_cell_measurement_reflns_used     5423
_cell_measurement_theta_min     2.7
_cell_measurement_theta_max     28.4
_cell_measurement_temperature     100(2)
_exptl_crystal_description     Block
_exptl_crystal_colour     Purple
_exptl_crystal_size_max     0.20
_exptl_crystal_size_mid     0.09
_exptl_crystal_size_min     0.09
_exptl_crystal_density_diffrn     1.981
_exptl_crystal_density_meas     ?
_exptl_crystal_density_method     'not measured'
_exptl_crystal_F_000     415
_exptl_absorpt_coefficient_mu     3.999
_exptl_absorpt_correction_type     Multi-scan
_exptl_absorpt_process_details     '(SADABS; Sheldrick, 1996)'
_exptl_absorpt_correction_T_min     0.5018
_exptl_absorpt_correction_T_max     0.7148
_diffrn_ambient_temperature     100(2)
_diffrn_radiation_type     MoK\a
_diffrn_radiation_wavelength     0.71073
_diffrn_radiation_source     'fine-focus sealed tube'
_diffrn_radiation_monochromator     graphite
_diffrn_measurement_device_type     'Bruker SMART APEX'
_diffrn_measurement_method     \w
_diffrn_detector_area_resol_mean     ?
_diffrn_reflns_number     8995
_diffrn_reflns_av_R_equivalents     0.0174
_diffrn_reflns_av_sigmaI/netI     0.0200
_diffrn_reflns_theta_min     1.75
_diffrn_reflns_theta_max     27.49
_diffrn_reflns_theta_full     27.49
_diffrn_measured_fraction_theta_max     0.990
_diffrn_measured_fraction_theta_full     0.990
_diffrn_reflns_limit_h_min     -8
_diffrn_reflns_limit_h_max     10
_diffrn_reflns_limit_k_min     -10
_diffrn_reflns_limit_k_max     10
_diffrn_reflns_limit_l_min     -15
_diffrn_reflns_limit_l_max     15
_diffrn_standards_number     0
_diffrn_standards_interval_count     0
_diffrn_standards_interval_time     0
_diffrn_standards_decay_%     0
_reflns_number_total     3214
_reflns_number_gt     2928
_reflns_threshold_expression     I>2\s(I)
_refine_ls_structure_factor_coef     Fsqd
_refine_ls_matrix_type     full
_refine_ls_R_factor_all     0.0248
_refine_ls_R_factor_gt     0.0208
_refine_ls_wR_factor_gt     0.0545
_refine_ls_wR_factor_ref     0.0614
_refine_ls_goodness_of_fit_ref     1.054
_refine_ls_restrained_S_all     1.054
_refine_ls_number_reflns     3214
_refine_ls_number_parameters     200
_refine_ls_number_restraints     1
_refine_ls_hydrogen_treatment     mixed
_refine_ls_weighting_scheme     calc
_refine_ls_weighting_details
         'calc w=1/[\s^2^(Fo^2^)+(0.0332P)^2^+0.5714P] where P=(Fo^2^+2Fc^2^)/3'
_atom_sites_solution_hydrogens     geom
_atom_sites_solution_primary     direct
_atom_sites_solution_secondary     difmap
_refine_ls_shift/su_max     0.001
_refine_ls_shift/su_mean     0.000
_refine_diff_density_max     0.520
_refine_diff_density_min     -0.288
_refine_ls_extinction_method     none
_refine_ls_extinction_coef     ?
loop_
    _atom_type_symbol
    _atom_type_description
    _atom_type_scat_dispersion_real
    _atom_type_scat_dispersion_imag
    _atom_type_scat_source
    'C' 'C' 0.0033 0.0016
                         'International Tables Vol C Tables 4.2.6.8 and 6.1.1.4'
    'H' 'H' 0.0000 0.0000
                         'International Tables Vol C Tables 4.2.6.8 and 6.1.1.4'
    'N' 'N' 0.0061 0.0033
                         'International Tables Vol C Tables 4.2.6.8 and 6.1.1.4'
    'O' 'O' 0.0106 0.0060
                         'International Tables Vol C Tables 4.2.6.8 and 6.1.1.4'
    'S' 'S' 0.1246 0.1234
                         'International Tables Vol C Tables 4.2.6.8 and 6.1.1.4'
    'Cl' 'Cl' 0.1484 0.1585
                         'International Tables Vol C Tables 4.2.6.8 and 6.1.1.4'
    'Cu' 'Cu' 0.3201 1.2651
                         'International Tables Vol C Tables 4.2.6.8 and 6.1.1.4'
    'Br' 'Br' -0.2901 2.4595
                         'International Tables Vol C Tables 4.2.6.8 and 6.1.1.4'
_computing_data_collection     'APEX2 (Bruker, 2007)'
_computing_cell_refinement     'SAINT (Bruker, 2007)'
_computing_data_reduction     'SAINT (Bruker, 2007)'
_computing_structure_solution     'SHELXS97 (Sheldrick, 2008)'
_computing_structure_refinement     'SHELXL97 (Sheldrick, 2008)'
_computing_molecular_graphics     'X-SEED (Barbour, 2001)'
_computing_publication_material     'publCIF (Westrip, 2008)'
loop_
    _atom_site_type_symbol
    _atom_site_label
    _atom_site_fract_x
    _atom_site_fract_y
    _atom_site_fract_z
    _atom_site_U_iso_or_equiv
    _atom_site_adp_type
    _atom_site_calc_flag
    _atom_site_refinement_flags
    _atom_site_occupancy
    _atom_site_disorder_assembly
    _atom_site_disorder_group
    Br Br1 0.46994(3) 0.68016(3) 0.125566(17) 0.01926(7) Uani d . 1 . .
    Cu Cu1 0.5000 0.5000 0.5000 0.01271(9) Uani d S 1 . .
    Cl Cl1 -0.18066(7) 0.07143(7) 0.02818(4) 0.02134(12) Uani d . 1 . .
    S S1 0.09184(7) 0.33794(7) 0.69365(4) 0.01590(11) Uani d . 1 . .
    O O1 0.4287(2) 0.53987(19) 0.35457(12) 0.0156(3) Uani d . 1 . .
    O O2 -0.0713(2) 0.2946(2) 0.62483(13) 0.0201(3) Uani d . 1 . .
    O O3 0.0825(2) 0.2833(2) 0.80598(13) 0.0223(3) Uani d . 1 . .
    N N1 0.2591(2) 0.2994(2) 0.51073(14) 0.0139(3) Uani d . 1 . .
    N N2 0.2075(2) 0.2348(2) 0.62019(14) 0.0149(3) Uani d D 1 . .
    H H2N 0.309(2) 0.267(4) 0.663(2) 0.025(7) Uiso d D 1 . .
    C C1 0.2899(3) 0.4324(3) 0.28525(17) 0.0142(4) Uani d . 1 . .
    C C2 0.2784(3) 0.4722(3) 0.17138(17) 0.0150(4) Uani d . 1 . .
    C C3 0.1374(3) 0.3636(3) 0.09341(17) 0.0165(4) Uani d . 1 . .
    H H3 0.1350 0.3938 0.0177 0.020 Uiso calc R 1 . .
    C C4 -0.0018(3) 0.2085(3) 0.12702(17) 0.0161(4) Uani d . 1 . .
    C C5 0.0002(3) 0.1631(3) 0.23553(17) 0.0162(4) Uani d . 1 . .
    H H5 -0.0958 0.0571 0.2570 0.019 Uiso calc R 1 . .
    C C6 0.1451(3) 0.2739(3) 0.31582(16) 0.0140(4) Uani d . 1 . .
    C C7 0.1325(3) 0.2211(3) 0.42942(17) 0.0151(4) Uani d . 1 . .
    H H7 0.0238 0.1219 0.4461 0.018 Uiso calc R 1 . .
    C C8 0.2345(3) 0.5685(3) 0.69679(18) 0.0168(4) Uani d . 1 . .
    C C9 0.2357(3) 0.6526(3) 0.60000(18) 0.0175(4) Uani d . 1 . .
    H H9 0.1500 0.5902 0.5372 0.021 Uiso calc R 1 . .
    C C10 0.3634(3) 0.8287(3) 0.5961(2) 0.0215(4) Uani d . 1 . .
    H H10 0.3658 0.8877 0.5305 0.026 Uiso calc R 1 . .
    C C11 0.4881(3) 0.9189(3) 0.6887(2) 0.0254(5) Uani d . 1 . .
    H H11 0.5770 1.0388 0.6856 0.030 Uiso calc R 1 . .
    C C12 0.4833(3) 0.8350(3) 0.7848(2) 0.0269(5) Uani d . 1 . .
    H H12 0.5673 0.8987 0.8481 0.032 Uiso calc R 1 . .
    C C13 0.3572(3) 0.6584(3) 0.79044(19) 0.0216(4) Uani d . 1 . .
    H H13 0.3547 0.6004 0.8566 0.026 Uiso calc R 1 . .
loop_
    _atom_site_aniso_label
    _atom_site_aniso_U_11
    _atom_site_aniso_U_22
    _atom_site_aniso_U_33
    _atom_site_aniso_U_12
    _atom_site_aniso_U_13
    _atom_site_aniso_U_23
    Br1 0.02148(12) 0.01787(11) 0.01395(11) 0.00366(9) -0.00187(8) 0.00401(7)
    Cu1 0.01245(17) 0.01403(16) 0.00878(16) 0.00304(13) -0.00122(12) 0.00080(12)
    Cl1 0.0154(2) 0.0276(3) 0.0122(2) 0.0018(2) -0.00463(18) -0.00208(19)
    S1 0.0156(2) 0.0193(2) 0.0112(2) 0.0056(2) 0.00112(18) 0.00311(18)
    O1 0.0151(7) 0.0171(7) 0.0111(7) 0.0035(6) -0.0023(5) 0.0018(5)
    O2 0.0148(7) 0.0249(8) 0.0179(7) 0.0054(6) 0.0001(6) 0.0047(6)
    O3 0.0253(8) 0.0291(8) 0.0123(7) 0.0107(7) 0.0031(6) 0.0054(6)
    N1 0.0167(9) 0.0141(8) 0.0095(8) 0.0052(7) 0.0006(6) 0.0018(6)
    N2 0.0160(9) 0.0166(8) 0.0106(8) 0.0051(7) -0.0009(6) 0.0029(6)
    C1 0.0146(10) 0.0162(9) 0.0121(9) 0.0074(8) -0.0016(7) -0.0007(7)
    C2 0.0161(10) 0.0148(9) 0.0134(9) 0.0061(8) 0.0005(8) 0.0012(7)
    C3 0.0181(10) 0.0214(10) 0.0111(9) 0.0096(9) -0.0002(8) 0.0014(8)
    C4 0.0132(10) 0.0196(10) 0.0129(9) 0.0060(8) -0.0037(7) -0.0043(7)
    C5 0.0145(10) 0.0171(9) 0.0149(9) 0.0055(8) 0.0002(8) -0.0014(7)
    C6 0.0147(10) 0.0158(9) 0.0112(9) 0.0064(8) -0.0006(7) 0.0003(7)
    C7 0.0155(10) 0.0140(9) 0.0139(9) 0.0048(8) 0.0003(8) 0.0005(7)
    C8 0.0162(10) 0.0177(9) 0.0158(9) 0.0074(8) 0.0002(8) -0.0015(8)
    C9 0.0160(10) 0.0184(10) 0.0165(10) 0.0062(8) -0.0006(8) 0.0001(8)
    C10 0.0200(11) 0.0198(10) 0.0242(11) 0.0079(9) 0.0035(9) 0.0027(9)
    C11 0.0190(11) 0.0190(11) 0.0330(13) 0.0053(9) 0.0000(10) -0.0058(9)
    C12 0.0247(12) 0.0260(12) 0.0257(12) 0.0101(10) -0.0090(9) -0.0118(9)
    C13 0.0249(12) 0.0246(11) 0.0169(10) 0.0137(9) -0.0039(9) -0.0047(8)
loop_
    _geom_bond_atom_site_label_1
    _geom_bond_atom_site_label_2
    _geom_bond_site_symmetry_2
    _geom_bond_distance
    _geom_bond_publ_flag
    Br1 C2 . 1.890(2) ?
    Cu1 O1 . 1.9050(10)
                      yes
    Cu1 O1 2_666 1.9050(10)
                          ?
    Cu1 N1 2_666 1.963(2) ?
    Cu1 N1 . 1.963(2) yes
    Cl1 C4 . 1.744(2) ?
    S1 O3 . 1.4297(15) ?
    S1 O2 . 1.4309(16) ?
    S1 N2 . 1.6945(19) ?
    S1 C8 . 1.756(2) ?
    O1 C1 . 1.306(2) ?
    N1 C7 . 1.296(3) ?
    N1 N2 . 1.437(2) ?
    N2 H2N . 0.880(10)
                     ?
    C1 C6 . 1.418(3) ?
    C1 C2 . 1.421(3) ?
    C2 C3 . 1.377(3) ?
    C3 C4 . 1.395(3) ?
    C3 H3 . 0.9500 ?
    C4 C5 . 1.367(3) ?
    C5 C6 . 1.415(3) ?
    C5 H5 . 0.9500 ?
    C6 C7 . 1.436(3) ?
    C7 H7 . 0.9500 ?
    C8 C9 . 1.391(3) ?
    C8 C13 . 1.393(3) ?
    C9 C10 . 1.387(3) ?
    C9 H9 . 0.9500 ?
    C10 C11 . 1.393(3) ?
    C10 H10 . 0.9500 ?
    C11 C12 . 1.376(4) ?
    C11 H11 . 0.9500 ?
    C12 C13 . 1.390(3) ?
    C12 H12 . 0.9500 ?
    C13 H13 . 0.9500 ?
loop_
    _geom_angle_atom_site_label_1
    _geom_angle_atom_site_label_2
    _geom_angle_atom_site_label_3
    _geom_angle_site_symmetry_1
    _geom_angle_site_symmetry_3
    _geom_angle
    _geom_angle_publ_flag
    O1 Cu1 O1 . 2_666 180.0000(10)
                                 ?
    O1 Cu1 N1 . . 91.28(6) yes
    O1 Cu1 N1 . 2_666 88.72(6) yes
    O1 Cu1 N1 2_666 2_666 91.28(6) ?
    O1 Cu1 N1 2_666 . 88.72(6) ?
    N1 Cu1 N1 2_666 . 180.0 ?
    O3 S1 O2 . . 120.99(10) ?
    O3 S1 N2 . . 104.25(9) ?
    O2 S1 N2 . . 105.94(9) ?
    O3 S1 C8 . . 110.55(10) ?
    O2 S1 C8 . . 109.09(10) ?
    N2 S1 C8 . . 104.59(10) ?
    C1 O1 Cu1 . . 128.38(13) ?
    C7 N1 N2 . . 114.29(17) ?
    C7 N1 Cu1 . . 126.86(14) ?
    N2 N1 Cu1 . . 118.75(12) ?
    N1 N2 S1 . . 112.10(13) ?
    N1 N2 H2N . . 107.8(18) ?
    S1 N2 H2N . . 103.9(18) ?
    O1 C1 C6 . . 124.07(18) ?
    O1 C1 C2 . . 119.77(18) ?
    C6 C1 C2 . . 116.16(18) ?
    C3 C2 C1 . . 122.80(19) ?
    C3 C2 Br1 . . 119.33(15) ?
    C1 C2 Br1 . . 117.84(15) ?
    C2 C3 C4 . . 119.11(18) ?
    C2 C3 H3 . . 120.4 ?
    C4 C3 H3 . . 120.4 ?
    C5 C4 C3 . . 121.08(19) ?
    C5 C4 Cl1 . . 119.90(16) ?
    C3 C4 Cl1 . . 119.02(15) ?
    C4 C5 C6 . . 120.01(19) ?
    C4 C5 H5 . . 120.0 ?
    C6 C5 H5 . . 120.0 ?
    C5 C6 C1 . . 120.83(18) ?
    C5 C6 C7 . . 116.47(18) ?
    C1 C6 C7 . . 122.65(18) ?
    N1 C7 C6 . . 124.48(19) ?
    N1 C7 H7 . . 117.8 ?
    C6 C7 H7 . . 117.8 ?
    C9 C8 C13 . . 121.3(2) ?
    C9 C8 S1 . . 118.74(16) ?
    C13 C8 S1 . . 119.62(17) ?
    C10 C9 C8 . . 119.2(2) ?
    C10 C9 H9 . . 120.4 ?
    C8 C9 H9 . . 120.4 ?
    C9 C10 C11 . . 119.9(2) ?
    C9 C10 H10 . . 120.1 ?
    C11 C10 H10 . . 120.1 ?
    C12 C11 C10 . . 120.3(2) ?
    C12 C11 H11 . . 119.9 ?
    C10 C11 H11 . . 119.9 ?
    C11 C12 C13 . . 120.9(2) ?
    C11 C12 H12 . . 119.5 ?
    C13 C12 H12 . . 119.5 ?
    C12 C13 C8 . . 118.4(2) ?
    C12 C13 H13 . . 120.8 ?
    C8 C13 H13 . . 120.8 ?
loop_
    _geom_torsion_atom_site_label_1
    _geom_torsion_atom_site_label_2
    _geom_torsion_atom_site_label_3
    _geom_torsion_atom_site_label_4
    _geom_torsion_site_symmetry_1
    _geom_torsion_site_symmetry_2
    _geom_torsion_site_symmetry_3
    _geom_torsion_site_symmetry_4
    _geom_torsion
    _geom_torsion_publ_flag
    N1 Cu1 O1 C1 2_666 . . . 163.78(17) ?
    N1 Cu1 O1 C1 . . . . -16.22(17) ?
    O1 Cu1 N1 C7 . . . . 11.64(18) ?
    O1 Cu1 N1 C7 2_666 . . . -168.36(18) ?
    O1 Cu1 N1 N2 . . . . -164.50(14) ?
    O1 Cu1 N1 N2 2_666 . . . 15.50(14) ?
    C7 N1 N2 S1 . . . . -84.65(18) ?
    Cu1 N1 N2 S1 . . . . 91.96(14) ?
    O3 S1 N2 N1 . . . . -169.59(13) ?
    O2 S1 N2 N1 . . . . 61.73(15) ?
    C8 S1 N2 N1 . . . . -53.47(15) ?
    Cu1 O1 C1 C6 . . . . 11.6(3) ?
    Cu1 O1 C1 C2 . . . . -168.43(14) ?
    O1 C1 C2 C3 . . . . 179.09(19) ?
    C6 C1 C2 C3 . . . . -0.9(3) ?
    O1 C1 C2 Br1 . . . . 0.9(3) ?
    C6 C1 C2 Br1 . . . . -179.07(14) ?
    C1 C2 C3 C4 . . . . 0.7(3) ?
    Br1 C2 C3 C4 . . . . 178.82(15) ?
    C2 C3 C4 C5 . . . . -0.2(3) ?
    C2 C3 C4 Cl1 . . . . 179.83(16) ?
    C3 C4 C5 C6 . . . . -0.1(3) ?
    Cl1 C4 C5 C6 . . . . 179.93(15) ?
    C4 C5 C6 C1 . . . . -0.2(3) ?
    C4 C5 C6 C7 . . . . 177.20(19) ?
    O1 C1 C6 C5 . . . . -179.35(19) ?
    C2 C1 C6 C5 . . . . 0.6(3) ?
    O1 C1 C6 C7 . . . . 3.4(3) ?
    C2 C1 C6 C7 . . . . -176.57(19) ?
    N2 N1 C7 C6 . . . . 173.81(18) ?
    Cu1 N1 C7 C6 . . . . -2.5(3) ?
    C5 C6 C7 N1 . . . . 174.74(19) ?
    C1 C6 C7 N1 . . . . -7.9(3) ?
    O3 S1 C8 C9 . . . . -169.03(17) ?
    O2 S1 C8 C9 . . . . -33.7(2) ?
    N2 S1 C8 C9 . . . . 79.30(19) ?
    O3 S1 C8 C13 . . . . 17.7(2) ?
    O2 S1 C8 C13 . . . . 153.05(17) ?
    N2 S1 C8 C13 . . . . -93.98(19) ?
    C13 C8 C9 C10 . . . . 0.9(3) ?
    S1 C8 C9 C10 . . . . -172.22(17) ?
    C8 C9 C10 C11 . . . . -0.1(3) ?
    C9 C10 C11 C12 . . . . -1.1(3) ?
    C10 C11 C12 C13 . . . . 1.4(4) ?
    C11 C12 C13 C8 . . . . -0.5(4) ?
    C9 C8 C13 C12 . . . . -0.6(3) ?
    S1 C8 C13 C12 . . . . 172.46(18) ?
loop_
    _geom_hbond_atom_site_label_D
    _geom_hbond_atom_site_label_H
    _geom_hbond_atom_site_label_A
    _geom_hbond_site_symmetry_A
    _geom_hbond_distance_DH
    _geom_hbond_distance_HA
    _geom_hbond_distance_DA
    _geom_hbond_angle_DHA
    _geom_hbond_publ_flag
    N2 H2N O1 2_666 0.880(10)
                            2.07(2) 2.722(2) 130(2) yes
