# Supplementary material for: Bis{2-bromo-4-chloro-6-[2-(phenyl­sulfon­yl)hydrazonometh­yl]phenolato-κ2 N,O 1}copper(II)
Source: Acta Crystallogr Sect E Struct Rep Online. 2008 Jul 19;64(Pt 8):m1039. doi: 10.1107/S1600536808022022 (PMC2961959; doi:10.1107/S1600536808022022)
Supplement: Supplementary file 2 [file e-64-m1039-Isup2.hkl]

# 
# h,k,l, Fc-squared, Fo-squared, sigma(Fo-squared) and status flag 
# 
data_I
_shelx_title '  P-1' 
_shelx_refln_list_code          4 
_shelx_F_calc_maximum      228.69 
_exptl_crystal_F_000       415.00 
_reflns_d_resolution_high  0.7698 
 
loop_ 
 _symmetry_equiv_pos_as_xyz 
 'x, y, z' 
 '-x, -y, -z' 
 
_cell_length_a     8.0688 
_cell_length_b     8.2755 
_cell_length_c    11.7386 
_cell_angle_alpha  95.955 
_cell_angle_beta   90.133 
_cell_angle_gamma 115.159 
 
_shelx_F_squared_multiplier     1.000 
 
loop_ 
 _refln_index_h 
 _refln_index_k 
 _refln_index_l 
 _refln_F_squared_calc 
 _refln_F_squared_meas 
 _refln_F_squared_sigma 
 _refln_observed_status 
   3   0   0     9000.70     9612.60    178.75 o 
   4   0   0     2249.37     2312.71     46.36 o 
   5   0   0     2003.16     2032.79     42.59 o 
   6   0   0      490.38      509.48     17.22 o 
   7   0   0      551.99      545.17     12.80 o 
   8   0   0      162.98      166.51      8.31 o 
   9   0   0       39.35       38.09      9.34 o 
  -9   1   0      382.55      387.95     16.77 o 
  -8   1   0       16.23       19.94      4.32 o 
  -7   1   0      840.99      847.90     13.23 o 
  -6   1   0      423.32      418.63     14.29 o 
  -5   1   0      531.25      521.52     14.18 o 
  -3   1   0       17.61       12.94      2.64 o 
  -2   1   0     2670.56     2928.52     52.89 o 
  -1   1   0     4388.33     4622.40     39.18 o 
   0   1   0     7457.43     7753.27     76.45 o 
   1   1   0     1433.27     1577.98     18.51 o 
   2   1   0     8939.40     9390.48    126.32 o 
   3   1   0     1122.09     1168.45     25.32 o 
   4   1   0     4268.54     4453.30     86.09 o 
   5   1   0     4716.68     4895.14     95.26 o 
   6   1   0       64.42       59.47      8.33 o 
   7   1   0     1944.29     1898.15     43.49 o 
   8   1   0      865.69      873.33     18.75 o 
   9   1   0      303.78      268.10     16.37 o 
  -9   2   0        7.99        1.07      5.11 o 
  -8   2   0      351.15      353.17      8.79 o 
  -7   2   0      387.82      374.19     12.46 o 
  -6   2   0       26.16       27.86      3.95 o 
  -5   2   0     2044.74     2125.12     41.19 o 
  -4   2   0      269.02      243.85      7.65 o 
  -3   2   0        8.77        8.30      1.69 o 
  -2   2   0     7365.51     7922.20     66.47 o 
  -1   2   0     5504.96     5997.61     47.39 o 
   0   2   0     3114.36     3265.15     28.50 o 
   1   2   0      235.10      254.59      4.00 o 
   2   2   0      375.35      340.31     10.13 o 
   3   2   0      102.66      108.08      9.14 o 
   4   2   0      908.02      892.56     16.09 o 
   5   2   0      340.89      361.00     11.42 o 
   6   2   0      458.92      486.35     18.62 o 
   7   2   0      125.38      134.25     12.04 o 
 -10   3   0      254.39      240.81     15.87 o 
  -9   3   0      247.88      260.45     15.30 o 
  -8   3   0      302.64      309.79     24.98 o 
  -7   3   0      183.63      205.65      8.72 o 
  -6   3   0     1731.27     1796.61     30.76 o 
  -5   3   0      253.66      245.78      5.89 o 
  -4   3   0      178.61      192.59      3.82 o 
  -3   3   0      590.62      607.51      9.48 o 
  -2   3   0      473.92      554.48      6.83 o 
  -1   3   0     1050.65     1111.18     12.28 o 
   0   3   0     2374.90     2367.45     21.35 o 
   1   3   0     2095.62     2241.73     23.05 o 
   2   3   0     1164.71     1169.59     15.51 o 
   3   3   0     1177.41     1136.05     15.81 o 
   4   3   0      952.14      953.30     18.08 o 
   5   3   0      898.32      874.52     24.98 o 
   6   3   0       15.89       17.78      9.00 o 
   7   3   0       42.97       48.16     11.25 o 
 -10   4   0      636.63      653.18     24.53 o 
  -9   4   0      621.15      668.74     16.87 o 
  -8   4   0      189.51      205.69     11.06 o 
  -7   4   0     2298.01     2325.74     32.20 o 
  -6   4   0      576.72      566.23     10.30 o 
  -5   4   0      530.13      503.97      8.51 o 
  -4   4   0     3226.22     3119.02     30.41 o 
  -3   4   0      119.49      107.28      4.16 o 
  -2   4   0      315.06      315.25      4.39 o 
  -1   4   0      543.85      502.82      7.06 o 
   0   4   0       57.33       52.81      2.15 o 
   1   4   0       20.37       31.62      2.02 o 
   2   4   0       14.03       13.74      5.28 o 
   3   4   0       62.24       60.94      6.04 o 
   4   4   0      351.50      335.00     11.33 o 
   5   4   0       34.17       52.21     10.30 o 
   6   4   0       56.03       65.15     11.48 o 
   7   4   0      933.67      991.83     32.07 o 
 -10   5   0       77.92       83.27     12.43 o 
  -9   5   0     1691.59     1724.14     31.05 o 
  -8   5   0       53.74       49.93      6.51 o 
  -7   5   0     1610.63     1575.72     27.29 o 
  -6   5   0      507.25      496.37     12.52 o 
  -5   5   0     3019.15     2889.50     28.75 o 
  -4   5   0     1344.81     1301.26     14.83 o 
  -3   5   0     2098.83     2097.86     19.24 o 
  -2   5   0     6077.35     5965.19     57.65 o 
  -1   5   0     2042.99     2070.54     19.66 o 
   0   5   0     4802.47     4763.42     42.39 o 
   1   5   0     1283.36     1232.46     12.93 o 
   2   5   0      157.89      174.82      6.62 o 
   3   5   0     2152.30     2106.52     27.52 o 
   4   5   0      318.99      315.58     12.01 o 
   5   5   0      282.89      306.71     10.01 o 
   6   5   0        2.20        7.05      6.98 o 
 -10   6   0       53.58       57.67     12.15 o 
  -9   6   0       77.46       81.05      8.33 o 
  -8   6   0       61.05       62.28      7.21 o 
  -7   6   0      195.89      191.63     11.65 o 
  -6   6   0       27.50       31.36      5.55 o 
  -5   6   0      930.78      890.37     14.33 o 
  -4   6   0      143.80      140.20      4.30 o 
  -3   6   0       55.72       71.72      3.48 o 
  -2   6   0     3268.62     3275.33     33.37 o 
  -1   6   0     2081.54     2109.12     22.89 o 
   0   6   0     2092.67     2050.84     22.48 o 
   1   6   0     1105.01     1061.74     16.25 o 
   2   6   0     2637.03     2694.03     34.08 o 
   3   6   0      971.25      972.84     16.37 o 
   4   6   0      746.93      751.49     23.21 o 
   5   6   0     1237.64     1196.44     30.40 o 
 -10   7   0       64.99       52.33     12.66 o 
  -9   7   0      277.04      302.08     13.19 o 
  -8   7   0       72.64       80.94     11.65 o 
  -7   7   0      192.61      186.06      9.56 o 
  -6   7   0       70.55       70.02      6.87 o 
  -5   7   0      144.83      142.91      6.45 o 
  -4   7   0      978.35      948.17     15.17 o 
  -3   7   0       71.76       73.51      3.98 o 
  -2   7   0      114.58      112.38      5.14 o 
  -1   7   0       24.57       30.41      4.28 o 
   0   7   0      485.11      456.18     10.24 o 
   1   7   0       75.13       70.18      5.59 o 
   2   7   0      411.42      398.56     10.49 o 
   3   7   0     1031.94     1006.88     17.68 o 
   4   7   0      491.50      478.24     12.84 o 
  -9   8   0       18.92       35.52     16.51 o 
  -8   8   0      126.75      134.29      9.56 o 
  -7   8   0      162.62      165.01      9.49 o 
  -6   8   0        1.38        6.30      4.78 o 
  -5   8   0       54.64       54.07      5.40 o 
  -4   8   0      796.69      764.38     13.82 o 
  -3   8   0       32.97       41.71      4.98 o 
  -2   8   0      506.31      444.23     56.44 o 
  -1   8   0      117.91      111.47      6.22 o 
   0   8   0      923.14      878.94     15.44 o 
   1   8   0       77.15       78.97      6.38 o 
   2   8   0        7.69       11.03      5.76 o 
  -8   9   0      246.30      255.53     16.68 o 
  -7   9   0      317.10      300.02     12.48 o 
  -6   9   0      590.91      586.90     13.06 o 
  -5   9   0        1.69        2.44      8.57 o 
  -4   9   0      157.83      155.21      7.35 o 
  -3   9   0       65.14       67.91      8.12 o 
  -2   9   0       81.87       75.40      8.41 o 
  -1   9   0       35.02       39.53      5.79 o 
   0   9   0       98.31       87.41      7.75 o 
   1   9   0      124.94      132.12      8.06 o 
  -7  10   0      159.47      159.56     10.71 o 
  -6  10   0      580.40      598.80     22.06 o 
  -5  10   0      524.64      526.96     16.79 o 
  -4  10   0      491.97      515.41     16.52 o 
  -3  10   0      126.11      121.87     16.51 o 
  -2  10   0      558.60      576.25     30.30 o 
  -1  10   0       83.67       81.00     10.05 o 
   1 -10   1       14.22       13.43      8.65 o 
   2 -10   1      166.39      162.81     10.97 o 
   3 -10   1       10.96       14.01      8.06 o 
   4 -10   1      104.88      102.06     17.10 o 
   5 -10   1       14.46        4.56      7.77 o 
   6 -10   1       11.82        8.41      5.79 o 
   7 -10   1       35.83       20.00      7.80 o 
  -1  -9   1     1404.75     1386.70     27.07 o 
   0  -9   1      239.86      279.38      9.82 o 
   1  -9   1      327.37      350.16     15.24 o 
   2  -9   1     1628.46     1647.34     32.06 o 
   3  -9   1      258.93      226.18     18.51 o 
   4  -9   1      412.09      405.98     10.51 o 
   5  -9   1      524.59      517.23     11.92 o 
   6  -9   1      319.85      305.30      9.92 o 
   7  -9   1      238.60      244.37     11.73 o 
   8  -9   1      149.30      158.38     10.37 o 
  -3  -8   1       23.62       26.77      6.93 o 
  -2  -8   1       28.34       20.38      5.87 o 
  -1  -8   1      174.65      168.98      7.77 o 
   0  -8   1      216.92      227.88      8.58 o 
   1  -8   1      587.12      609.46     12.33 o 
   2  -8   1      250.85      260.71      8.33 o 
   3  -8   1     1541.19     1511.51     18.27 o 
   4  -8   1     1116.27     1089.26     17.13 o 
   5  -8   1      297.18      302.83      9.09 o 
   6  -8   1     1451.61     1453.03     21.58 o 
   7  -8   1     1053.16     1021.11     21.48 o 
   8  -8   1      367.70      410.43     14.22 o 
   9  -8   1      201.91      252.18     17.61 o 
  -4  -7   1        9.51        3.79      6.00 o 
  -3  -7   1      587.38      583.11     15.79 o 
  -2  -7   1       16.06       17.37      5.10 o 
  -1  -7   1       29.24       17.98      4.76 o 
   0  -7   1      429.92      437.89     17.49 o 
   1  -7   1      133.02      137.11      6.16 o 
   2  -7   1       34.85       31.10      3.35 o 
   3  -7   1       10.71        7.38      3.06 o 
   4  -7   1      284.16      281.14      5.64 o 
   5  -7   1      323.05      319.01     10.87 o 
   6  -7   1      715.34      743.32     16.76 o 
   7  -7   1      667.62      713.32     16.86 o 
   8  -7   1     1254.97     1330.78     25.68 o 
   9  -7   1       80.11       90.64     12.43 o 
  10  -7   1      639.85      716.08     28.02 o 
  -5  -6   1        1.03        7.91      5.93 o 
  -4  -6   1       94.16       92.65      6.81 o 
  -3  -6   1       50.42       61.60      9.73 o 
  -2  -6   1      665.91      587.17     11.81 o 
  -1  -6   1      343.45      327.79      8.76 o 
   0  -6   1      196.05      194.70      6.99 o 
   1  -6   1      444.27      397.68      7.12 o 
   2  -6   1     1224.33     1218.37     17.00 o 
   3  -6   1       53.22       58.95      2.82 o 
   4  -6   1      869.53      836.45      9.58 o 
   5  -6   1      321.49      318.78      5.58 o 
   6  -6   1       45.08       39.71      5.66 o 
   7  -6   1      101.94       96.66      7.24 o 
   8  -6   1        9.90        4.20      5.73 o 
   9  -6   1      338.70      301.13     17.33 o 
  10  -6   1      148.57      144.04     14.46 o 
  -6  -5   1      181.85      173.25     10.38 o 
  -5  -5   1     2933.66     2884.07     45.04 o 
  -4  -5   1      353.17      333.05      9.49 o 
  -3  -5   1      623.08      587.01     11.64 o 
  -2  -5   1     1650.37     1666.83     22.41 o 
  -1  -5   1      130.48      149.92      5.93 o 
   0  -5   1      195.23      200.92      5.06 o 
   1  -5   1       16.70       17.11      2.33 o 
   2  -5   1      391.84      435.36      9.46 o 
   3  -5   1      391.92      376.14      5.42 o 
   4  -5   1        7.03        8.58      1.96 o 
   5  -5   1       12.87       13.46      2.29 o 
   6  -5   1     1253.16     1238.00     14.25 o 
   7  -5   1      115.00      112.28      9.45 o 
   8  -5   1       45.05       53.92      6.58 o 
   9  -5   1       57.68       49.34     10.30 o 
  10  -5   1        7.33        4.95      9.28 o 
  -7  -4   1      413.00      376.88     27.26 o 
  -6  -4   1      497.81      491.28     30.64 o 
  -5  -4   1     1590.49     1537.36     26.76 o 
  -4  -4   1     2155.15     2174.02     49.91 o 
  -3  -4   1     2717.30     2691.12     33.00 o 
  -2  -4   1     2794.15     2712.96     32.60 o 
  -1  -4   1     3853.61     3930.93     50.41 o 
   0  -4   1     9420.51     9797.93    105.19 o 
   1  -4   1      294.19      387.27      5.11 o 
   2  -4   1     2320.72     2265.39     22.71 o 
   3  -4   1      986.24      965.44     12.10 o 
   4  -4   1      128.81      127.27      3.37 o 
   5  -4   1     1435.09     1425.88     15.53 o 
   6  -4   1        0.74        5.19      3.08 o 
   7  -4   1        9.89       13.70      3.69 o 
   8  -4   1        0.43       -1.66      5.03 o 
   9  -4   1        1.40        5.29      8.16 o 
  10  -4   1       71.71       76.69     11.37 o 
  -7  -3   1       80.98       65.38     11.76 o 
  -6  -3   1      742.35      706.07     23.86 o 
  -5  -3   1      584.20      556.46     19.81 o 
  -4  -3   1       64.91       77.06      6.20 o 
  -3  -3   1     2675.18     2639.11     32.07 o 
  -2  -3   1     1424.19     1353.70     21.64 o 
  -1  -3   1     7325.33     7608.25     83.37 o 
   0  -3   1     9322.77     9540.78     90.06 o 
   1  -3   1     3214.06     3199.36     27.47 o 
   2  -3   1     2764.15     2593.43     25.32 o 
   3  -3   1     4934.71     4976.74     46.80 o 
   4  -3   1     5017.74     5052.46     54.99 o 
   5  -3   1     1254.99     1253.06     21.89 o 
   6  -3   1     1037.29     1018.04     19.89 o 
   7  -3   1     4514.03     4590.35     63.67 o 
   8  -3   1       81.46       81.57      6.10 o 
   9  -3   1      423.15      418.83     18.45 o 
  10  -3   1      396.30      383.05     18.85 o 
  -8  -2   1       29.81       30.83     11.42 o 
  -7  -2   1      290.39      306.64     17.33 o 
  -6  -2   1      167.93      155.63     11.70 o 
  -5  -2   1      253.61      245.60     13.84 o 
  -4  -2   1       70.48       81.61      4.54 o 
  -3  -2   1      656.31      720.21     10.51 o 
  -2  -2   1      874.76      971.38     12.76 o 
  -1  -2   1     7678.38     8005.70     86.98 o 
   0  -2   1     3327.66     3567.81     33.14 o 
   1  -2   1      770.60      699.90      7.81 o 
   2  -2   1     1323.64     1289.35     14.95 o 
   3  -2   1      239.94      213.10      5.21 o 
   4  -2   1     1793.29     1736.72     33.82 o 
   5  -2   1      713.34      710.34     17.05 o 
   6  -2   1     2237.72     2111.56     42.48 o 
   7  -2   1      354.51      343.78     13.22 o 
   8  -2   1     1487.73     1443.72     19.87 o 
   9  -2   1     1184.93     1192.37     59.81 o 
  10  -2   1       70.02       86.31     10.80 o 
  -9  -1   1       99.07       68.87     11.08 o 
  -8  -1   1        8.50       23.35     10.24 o 
  -7  -1   1       75.69       85.18     10.47 o 
  -6  -1   1      639.50      672.98     15.56 o 
  -5  -1   1     1238.03     1253.53     20.32 o 
  -4  -1   1       14.47       22.39      5.57 o 
  -3  -1   1       10.55       16.32      4.56 o 
  -2  -1   1      367.21      395.66      8.04 o 
  -1  -1   1      860.68      892.16     13.52 o 
   0  -1   1      657.63      722.70      7.30 o 
   1  -1   1       21.12       20.34      1.02 o 
   2  -1   1     5581.30     5855.69     75.11 o 
   3  -1   1       25.86       40.40      3.49 o 
   4  -1   1      606.24      703.70     16.37 o 
   5  -1   1     1009.30     1152.70     25.32 o 
   6  -1   1     1294.85     1324.75     21.08 o 
   7  -1   1       55.50       56.58      5.43 o 
   8  -1   1      928.53      902.43     24.76 o 
   9  -1   1      293.76      299.72     15.47 o 
  -9   0   1      287.35      282.07     22.06 o 
  -8   0   1       56.21       61.61     10.24 o 
  -7   0   1     1473.26     1503.31     25.15 o 
  -6   0   1      155.59      164.71      7.19 o 
  -5   0   1     1093.48     1105.86     18.39 o 
  -4   0   1      830.39      802.05     13.65 o 
  -3   0   1       66.50       75.00      5.06 o 
  -2   0   1      377.91      386.26      9.40 o 
   0   0   1      255.64       -0.10      0.24 o 
   1   0   1      182.85      208.41      2.84 o 
   2   0   1     2330.75     2358.73     44.90 o 
   3   0   1      794.02      896.35     19.30 o 
   4   0   1      805.48      796.09     18.68 o 
   5   0   1        6.68        7.76      5.06 o 
   6   0   1     2994.47     3052.52     43.18 o 
   7   0   1      107.19      114.70      6.72 o 
   8   0   1      793.34      768.46     23.24 o 
   9   0   1      143.09      135.71     12.15 o 
  -9   1   1      467.12      453.66     13.30 o 
  -8   1   1      126.98      129.66      5.93 o 
  -7   1   1     4617.00     4695.11     53.38 o 
  -6   1   1      788.24      793.28     21.16 o 
  -5   1   1     2842.49     2825.11     58.01 o 
  -4   1   1     4762.65     5012.06     98.07 o 
  -3   1   1     4837.45     4976.39     96.55 o 
  -2   1   1     3248.22     3298.12     47.03 o 
  -1   1   1     1914.89     2019.25     23.63 o 
   0   1   1     4156.53     4475.53     51.08 o 
   1   1   1     1196.35     1357.28     31.10 o 
   2   1   1      277.58      281.08      6.50 o 
   3   1   1     2334.19     2488.10     29.45 o 
   4   1   1      811.30      886.74     15.55 o 
   5   1   1        7.74       14.23      4.64 o 
   6   1   1     1681.57     1698.76     28.00 o 
   7   1   1       42.89       44.78      6.24 o 
   8   1   1      424.93      379.17     17.39 o 
  -9   2   1       37.33       21.53      6.22 o 
  -8   2   1      680.29      677.43     16.63 o 
  -7   2   1       78.82       85.37      8.66 o 
  -6   2   1     1009.44     1026.08     30.95 o 
  -5   2   1     5066.53     5083.57     78.69 o 
  -4   2   1      581.52      564.74      9.70 o 
  -3   2   1     4646.44     4534.79     59.92 o 
  -2   2   1    52297.13    55540.42    628.19 o 
  -1   2   1     7325.98     7391.51     63.38 o 
   0   2   1     5951.12     6018.00     58.64 o 
   1   2   1     6317.07     6641.43     64.84 o 
   2   2   1     9580.81     9701.45    116.31 o 
   3   2   1     1090.94     1048.05     14.33 o 
   4   2   1     4447.73     4502.69     52.82 o 
   5   2   1      796.69      803.65     15.97 o 
   6   2   1       95.88      122.38     10.30 o 
   7   2   1      812.30      814.43     25.38 o 
   8   2   1        2.94       -7.76      8.66 o 
 -10   3   1        4.43       12.27      9.23 o 
  -9   3   1     1085.95     1082.76     31.06 o 
  -8   3   1        2.08        0.23      6.86 o 
  -7   3   1      409.69      406.62     10.20 o 
  -6   3   1       75.77       80.08      4.54 o 
  -5   3   1      316.87      323.15      6.50 o 
  -4   3   1     1758.29     1941.38     23.61 o 
  -3   3   1     1862.82     1891.46     17.05 o 
  -2   3   1      802.92      865.82      8.76 o 
  -1   3   1     5413.04     5469.12     54.75 o 
   0   3   1      165.38      165.81      3.91 o 
   1   3   1     2407.68     2357.11     29.95 o 
   2   3   1     6231.97     6563.52     75.32 o 
   3   3   1     1683.07     1649.93     21.57 o 
   4   3   1     1067.49     1095.82     16.32 o 
   5   3   1      806.26      760.19     23.18 o 
   6   3   1     2344.68     2352.54     52.49 o 
 -10   4   1      295.15      286.33     17.67 o 
  -9   4   1       37.07       38.22      6.99 o 
  -8   4   1       37.92       42.07      6.46 o 
  -7   4   1      946.49      967.41     19.21 o 
  -6   4   1      201.85      203.76      6.03 o 
  -5   4   1     1198.18     1188.05     15.49 o 
  -4   4   1     2718.33     2949.68     28.64 o 
  -3   4   1     1141.63     1294.45     11.37 o 
  -2   4   1      950.57      984.83     10.19 o 
  -1   4   1       35.77       39.00      2.00 o 
   0   4   1      492.21      529.57      7.64 o 
   1   4   1      989.13      931.35     21.46 o 
   2   4   1       24.98       36.53      2.81 o 
   3   4   1      447.13      467.20     12.23 o 
   4   4   1      579.19      584.90     14.32 o 
   5   4   1       13.44        7.95     10.92 o 
   6   4   1      574.77      575.76     22.51 o 
 -10   5   1       16.20       12.48      7.54 o 
  -9   5   1      207.37      216.15     11.11 o 
  -8   5   1      133.22      138.94      8.48 o 
  -7   5   1      355.29      356.94     11.48 o 
  -6   5   1       30.10       25.52      5.11 o 
  -5   5   1      553.32      583.44     13.19 o 
  -4   5   1      930.28      955.34     11.52 o 
  -3   5   1     2290.19     2298.15     21.66 o 
  -2   5   1        6.03        6.25      2.09 o 
  -1   5   1      119.25      137.18      5.12 o 
   0   5   1      537.46      520.62      7.53 o 
   1   5   1      459.37      449.37      7.69 o 
   2   5   1       12.53       11.74      6.61 o 
   3   5   1      173.74      149.54      8.19 o 
   4   5   1      259.97      254.29     11.02 o 
   5   5   1       22.74       33.69      7.44 o 
   6   5   1       22.24       27.96     12.15 o 
 -10   6   1      164.27      199.38     16.01 o 
  -9   6   1     1096.06     1195.58     24.67 o 
  -8   6   1       95.09       99.30      8.16 o 
  -7   6   1     1599.53     1614.04     28.58 o 
  -6   6   1      649.06      654.57     18.71 o 
  -5   6   1      684.87      635.44     14.59 o 
  -4   6   1      708.52      712.69     12.30 o 
  -3   6   1        6.87        7.81      2.74 o 
  -2   6   1     1210.35     1189.51     12.90 o 
  -1   6   1      104.08      113.30      4.51 o 
   0   6   1      501.14      526.83      7.74 o 
   1   6   1        2.46        3.61      3.88 o 
   2   6   1       78.11       87.16      5.66 o 
   3   6   1      165.79      171.65      9.19 o 
   4   6   1      463.57      487.13     12.28 o 
   5   6   1      323.26      338.39     11.33 o 
 -10   7   1      126.08      139.59     10.75 o 
  -9   7   1      149.94      172.47     28.36 o 
  -8   7   1      292.92      286.41     12.19 o 
  -7   7   1      810.71      808.37     18.44 o 
  -6   7   1      223.71      223.78     26.89 o 
  -5   7   1     2867.73     2740.80     34.80 o 
  -4   7   1      642.08      620.94     11.82 o 
  -3   7   1     1653.54     1635.36     18.93 o 
  -2   7   1     2990.02     2937.55     28.03 o 
  -1   7   1      599.05      602.18      8.61 o 
   0   7   1      478.53      482.62     10.53 o 
   1   7   1     1227.09     1167.47     18.14 o 
   2   7   1      975.94     1005.21     17.08 o 
   3   7   1      435.00      450.41     11.78 o 
   4   7   1        4.11        1.78      7.75 o 
  -9   8   1       24.63       31.43     10.04 o 
  -8   8   1       15.89       11.44      7.04 o 
  -7   8   1       25.15       25.35     10.18 o 
  -6   8   1       99.15       81.71     10.49 o 
  -5   8   1       14.09       14.59      4.76 o 
  -4   8   1      202.48      225.26      8.29 o 
  -3   8   1     2059.63     2041.95     27.60 o 
  -2   8   1      235.09      240.59      8.24 o 
  -1   8   1      789.43      784.52     23.08 o 
   0   8   1     1292.81     1318.54     20.16 o 
   1   8   1      273.09      263.22      9.43 o 
   2   8   1     1504.59     1542.23     28.87 o 
  -8   9   1       98.30      101.50      9.60 o 
  -7   9   1      198.60      209.93     16.80 o 
  -6   9   1      106.71      107.15      7.84 o 
  -5   9   1       56.81       46.24     10.02 o 
  -4   9   1       90.92       91.81      6.58 o 
  -3   9   1        0.44       -2.56      6.79 o 
  -2   9   1        0.04       13.51      7.08 o 
  -1   9   1       77.46       68.30      8.61 o 
   0   9   1       12.69       13.10     11.29 o 
   1   9   1      363.30      372.20     11.57 o 
  -7  10   1        8.93        3.14     16.18 o 
  -6  10   1      178.58      170.28      8.72 o 
  -5  10   1       66.39       79.85      9.59 o 
  -4  10   1       19.31       13.84      8.25 o 
  -3  10   1      235.23      234.93     12.23 o 
  -2  10   1      409.88      395.77     18.34 o 
   1 -10   2      448.38      439.05     12.25 o 
   2 -10   2      102.97       91.32      9.86 o 
   3 -10   2       38.02       21.80      9.99 o 
   4 -10   2       26.64       29.08      8.17 o 
   5 -10   2      110.76      106.75      9.76 o 
   6 -10   2       65.97       68.35      7.12 o 
   7 -10   2      284.06      273.00     10.60 o 
  -1  -9   2       12.61       19.77      6.23 o 
   0  -9   2       14.23        6.12      5.59 o 
   1  -9   2      338.27      344.02     10.29 o 
   2  -9   2       25.91       34.03      7.19 o 
   3  -9   2      158.72      158.49      9.79 o 
   4  -9   2       60.61       79.07      8.38 o 
   5  -9   2      691.78      664.75     13.43 o 
   6  -9   2      183.30      179.18      8.01 o 
   7  -9   2      131.42      123.77     20.14 o 
   8  -9   2      392.23      369.01     14.19 o 
  -3  -8   2      300.66      323.75     11.39 o 
  -2  -8   2      614.29      609.98     13.72 o 
  -1  -8   2      712.42      682.08     14.13 o 
   0  -8   2       25.45       28.19      5.19 o 
   1  -8   2      417.43      407.84     10.30 o 
   2  -8   2      411.89      401.77     14.66 o 
   3  -8   2       19.92       13.52      5.08 o 
   4  -8   2      287.20      300.05      6.26 o 
   5  -8   2        0.62       -3.46      4.27 o 
   6  -8   2       46.51       49.06      5.51 o 
   7  -8   2       21.29       23.63      7.68 o 
   8  -8   2       51.56       59.58      9.59 o 
   9  -8   2       33.13       35.28     11.20 o 
  -4  -7   2      590.31      588.95     14.19 o 
  -3  -7   2     1055.19     1043.55     18.18 o 
  -2  -7   2      392.55      401.41     10.62 o 
  -1  -7   2      889.63      948.26     16.00 o 
   0  -7   2     1616.30     1540.07     24.19 o 
   1  -7   2     1733.79     1651.23     22.54 o 
   2  -7   2      375.69      370.02      7.35 o 
   3  -7   2     2674.89     2637.13     27.68 o 
   4  -7   2     1135.93     1108.13     12.32 o 
   5  -7   2      214.44      205.88      5.26 o 
   6  -7   2     1635.61     1611.00     27.89 o 
   7  -7   2      114.88      123.74      8.06 o 
   8  -7   2       44.52       64.45      7.54 o 
   9  -7   2       63.72       73.09     11.76 o 
  10  -7   2        0.16       -9.90     10.24 o 
  -5  -6   2        0.28        1.38      7.28 o 
  -4  -6   2       81.51       71.37      6.59 o 
  -3  -6   2       12.63        1.46      4.68 o 
  -2  -6   2      337.65      350.79      9.47 o 
  -1  -6   2      177.72      211.72      7.35 o 
   0  -6   2      211.70      197.31      6.86 o 
   1  -6   2     2896.70     2859.45     29.58 o 
   2  -6   2      572.10      559.30      7.68 o 
   3  -6   2     1690.97     1640.36     18.11 o 
   4  -6   2     2889.28     2864.22     26.15 o 
   5  -6   2     1869.26     1833.54     17.86 o 
   6  -6   2     1768.43     1726.74     19.09 o 
   7  -6   2      532.17      531.08     13.67 o 
   8  -6   2     1426.05     1486.69     27.02 o 
   9  -6   2      229.65      261.52     16.37 o 
  10  -6   2      292.50      316.21     19.13 o 
  -6  -5   2      204.17      189.47     10.97 o 
  -5  -5   2      254.75      244.12     10.95 o 
  -4  -5   2        8.53        8.00      4.72 o 
  -3  -5   2      267.21      279.28      9.67 o 
  -2  -5   2      412.75      407.53      9.38 o 
  -1  -5   2       51.50       50.43      4.80 o 
   0  -5   2       18.70       18.69      2.26 o 
   1  -5   2      690.85      751.72      8.52 o 
   2  -5   2      109.55      106.59      3.25 o 
   3  -5   2      480.22      465.69      8.56 o 
   4  -5   2      150.01      149.40      4.13 o 
   5  -5   2     2207.77     2276.33     23.61 o 
   6  -5   2     1948.07     1962.44     21.27 o 
   7  -5   2       45.74       49.90      4.38 o 
   8  -5   2     1682.32     1661.16     41.69 o 
   9  -5   2      749.88      772.57     25.99 o 
  10  -5   2      200.53      198.00     14.85 o 
  -7  -4   2       64.51       62.81      8.52 o 
  -6  -4   2       52.57       50.94      7.34 o 
  -5  -4   2      229.33      226.41     10.24 o 
  -4  -4   2      907.70      848.90     14.30 o 
  -3  -4   2       47.64       48.03      4.46 o 
  -2  -4   2        4.70        4.42      3.21 o 
  -1  -4   2     1515.47     1411.14     18.44 o 
   0  -4   2      168.04      187.61      4.53 o 
   1  -4   2     1254.26     1227.09     11.84 o 
   2  -4   2     2097.42     2130.39     21.76 o 
   3  -4   2     1376.42     1421.34     17.34 o 
   4  -4   2      162.90      134.45     11.46 o 
   5  -4   2        6.32        8.98      2.56 o 
   6  -4   2      602.06      612.62     15.84 o 
   7  -4   2      936.08      950.13     22.00 o 
   8  -4   2      133.08      130.79      7.23 o 
   9  -4   2       35.79       40.62      9.17 o 
  10  -4   2      314.53      311.20     17.84 o 
  -7  -3   2     1910.19     1911.52     32.79 o 
  -6  -3   2      641.23      609.24     15.26 o 
  -5  -3   2     1490.90     1516.13     28.53 o 
  -4  -3   2     1349.72     1333.61     22.70 o 
  -3  -3   2      159.76      130.81      5.15 o 
  -2  -3   2      325.94      318.67      6.87 o 
  -1  -3   2      581.90      592.82      9.09 o 
   0  -3   2       18.38       10.48      1.26 o 
   1  -3   2     1233.31     1260.61     13.15 o 
   2  -3   2      495.42      498.11      6.36 o 
   3  -3   2      344.11      360.63     11.63 o 
   4  -3   2     1885.71     1906.45     22.22 o 
   5  -3   2       23.46       23.44      2.70 o 
   6  -3   2     1516.60     1520.74     23.55 o 
   7  -3   2       77.35       91.82      5.67 o 
   8  -3   2       44.23       44.39      7.60 o 
   9  -3   2       38.85       37.08      5.98 o 
  10  -3   2        1.75       -6.92      8.05 o 
  -8  -2   2      473.11      487.81     15.00 o 
  -7  -2   2      473.99      472.96     20.20 o 
  -6  -2   2     3166.28     3110.71     65.94 o 
  -5  -2   2     1289.76     1292.96     32.01 o 
  -4  -2   2     2880.07     2944.46     54.97 o 
  -3  -2   2     7540.37     7811.49    140.07 o 
  -2  -2   2     5005.51     5405.26     59.89 o 
  -1  -2   2     1436.42     1234.23     15.17 o 
   0  -2   2     3854.73     3872.48     36.51 o 
   1  -2   2     1698.95     1691.12     16.58 o 
   2  -2   2     1729.01     1620.52     20.81 o 
   3  -2   2     1936.76     1992.89     22.62 o 
   4  -2   2     1430.44     1407.22     16.89 o 
   5  -2   2      470.07      515.33     14.23 o 
   6  -2   2      273.22      280.87     11.59 o 
   7  -2   2      175.77      193.69      8.12 o 
   8  -2   2      537.70      519.44     17.95 o 
   9  -2   2       49.04       60.32      9.28 o 
  10  -2   2       10.70        9.96      8.92 o 
  -9  -1   2      170.83      154.29      9.96 o 
  -8  -1   2      441.94      447.02     20.54 o 
  -7  -1   2       12.82        5.01      8.83 o 
  -6  -1   2      213.66      243.85     14.23 o 
  -5  -1   2      632.68      659.44     12.86 o 
  -4  -1   2     1221.12     1192.23     21.41 o 
  -3  -1   2     5277.23     5698.73     77.10 o 
  -2  -1   2     5555.58     5780.52     62.96 o 
  -1  -1   2    11251.27    11712.46     90.97 o 
   0  -1   2       71.40       51.02      1.43 o 
   1  -1   2    17954.58    18061.67    169.19 o 
   2  -1   2     9572.25     9924.51    106.31 o 
   3  -1   2     1060.38      858.94     18.45 o 
   4  -1   2     6026.53     5921.75    107.75 o 
   5  -1   2     3346.11     3393.00     46.13 o 
   6  -1   2     2100.52     2162.94     31.51 o 
   7  -1   2      376.83      373.88     10.26 o 
   8  -1   2     1357.90     1342.87     32.75 o 
   9  -1   2      647.48      645.55     30.55 o 
  -9   0   2       14.87       12.90      6.54 o 
  -8   0   2      813.93      851.57     26.56 o 
  -7   0   2       34.41       33.95      5.38 o 
  -6   0   2       18.27       16.48      4.36 o 
  -5   0   2     1925.39     2022.91     30.43 o 
  -4   0   2       91.20      102.35      6.30 o 
  -3   0   2     2178.63     2445.94     48.73 o 
  -2   0   2     1862.07     2114.92     29.03 o 
  -1   0   2       41.14       47.53      2.07 o 
   0   0   2      242.83      235.72      4.54 o 
   1   0   2     2462.66     2407.76     17.87 o 
   2   0   2        7.30       10.73      2.20 o 
   3   0   2     1701.14     1658.83     33.56 o 
   4   0   2     1640.38     1605.12     23.21 o 
   5   0   2      415.38      394.23      9.30 o 
   6   0   2     2914.19     3002.80     42.55 o 
   7   0   2      313.52      320.69     10.93 o 
   8   0   2     1039.61     1079.41     28.61 o 
   9   0   2     1196.27     1199.00     32.80 o 
  -9   1   2       88.99       88.11     12.21 o 
  -8   1   2        0.21       -5.11      3.89 o 
  -7   1   2        2.57       -0.90      6.92 o 
  -6   1   2      112.91      117.99      7.99 o 
  -5   1   2       39.98       46.19      5.51 o 
  -4   1   2       25.79       26.05      4.11 o 
  -3   1   2     1293.08     1321.08     20.59 o 
  -2   1   2     6820.46     7497.90     98.69 o 
  -1   1   2     5030.50     5457.30     81.00 o 
   0   1   2     1699.84     1876.12     22.32 o 
   1   1   2        7.39        8.32      1.59 o 
   2   1   2      672.89      639.14      9.30 o 
   3   1   2      135.77      190.29      7.41 o 
   4   1   2       86.20       98.67     13.05 o 
   5   1   2       48.79       55.44      4.98 o 
   6   1   2       74.48       79.87      5.02 o 
   7   1   2      208.21      204.35     13.22 o 
   8   1   2      589.37      601.24     21.72 o 
 -10   2   2      435.26      443.42     21.16 o 
  -9   2   2      345.88      359.76     17.27 o 
  -8   2   2      128.93      139.26     10.58 o 
  -7   2   2     2214.51     2216.04     32.96 o 
  -6   2   2        6.22        0.93      6.30 o 
  -5   2   2      387.59      381.25     13.00 o 
  -4   2   2      239.93      236.31      9.40 o 
  -3   2   2      198.69      220.57      4.00 o 
  -2   2   2     4395.62     4844.88     55.94 o 
  -1   2   2      257.10      231.31      4.20 o 
   0   2   2      125.42      132.07      3.62 o 
   1   2   2     3940.18     4013.09     41.46 o 
   2   2   2      234.03      215.58      4.47 o 
   3   2   2       44.92       51.49      4.19 o 
   4   2   2     7082.23     7150.48    100.79 o 
   5   2   2       28.90       24.74      5.07 o 
   6   2   2       41.38       46.92      8.50 o 
   7   2   2       86.16       96.16     10.75 o 
   8   2   2       30.02       29.60      9.85 o 
 -10   3   2       12.33       18.66      7.00 o 
  -9   3   2      757.02      814.54     26.05 o 
  -8   3   2     1325.46     1340.28     34.66 o 
  -7   3   2      600.29      605.80     19.41 o 
  -6   3   2     2358.94     2355.96     33.74 o 
  -5   3   2     6337.55     6389.87     70.62 o 
  -4   3   2       87.95      116.00      4.60 o 
  -3   3   2     7846.32     8015.72     91.97 o 
  -2   3   2     3342.62     3385.18     30.01 o 
  -1   3   2      175.78      156.18      4.29 o 
   0   3   2     1330.04     1310.44     14.58 o 
   1   3   2      865.93      897.73     14.50 o 
   2   3   2      561.60      533.97      7.88 o 
   3   3   2       51.61       56.72      4.18 o 
   4   3   2     1207.40     1177.30     17.29 o 
   5   3   2       22.27       11.08      7.88 o 
   6   3   2      548.96      555.11     20.87 o 
   7   3   2       35.12       11.98      9.28 o 
 -10   4   2      110.65      150.29     10.26 o 
  -9   4   2       44.07       53.51      9.09 o 
  -8   4   2     1177.88     1219.53     23.58 o 
  -7   4   2      146.43      160.48      8.49 o 
  -6   4   2     1352.31     1322.16     27.34 o 
  -5   4   2     1169.01     1154.65     20.38 o 
  -4   4   2     7123.66     7323.16     95.56 o 
  -3   4   2     9229.65     9258.48     90.71 o 
  -2   4   2      869.29      839.39     10.62 o 
  -1   4   2    10920.07    11011.31    107.15 o 
   0   4   2     3185.73     3142.46     32.41 o 
   1   4   2     2213.09     2137.99     34.34 o 
   2   4   2    10077.69    10146.73    158.32 o 
   3   4   2       48.43       54.99      4.42 o 
   4   4   2     1287.05     1285.99     23.15 o 
   5   4   2      594.29      610.41     15.52 o 
 -10   5   2      153.56      161.95     10.66 o 
  -9   5   2       33.67       32.32      7.16 o 
  -8   5   2        8.41        7.35      6.03 o 
  -7   5   2      469.99      477.28     13.29 o 
  -6   5   2        8.58       13.69      6.95 o 
  -5   5   2      474.47      460.69     11.80 o 
  -4   5   2     1107.87     1128.55     14.33 o 
  -3   5   2     1016.69      982.96     10.76 o 
  -2   5   2       88.02       97.99      3.21 o 
  -1   5   2     2255.16     2239.15     21.34 o 
   0   5   2     1437.62     1419.77     18.18 o 
   1   5   2     2837.95     2739.82     29.86 o 
   2   5   2      711.15      700.29     15.56 o 
   3   5   2      629.93      630.04     15.24 o 
   4   5   2     3115.21     3085.37     47.91 o 
   5   5   2       13.78       14.57     15.19 o 
 -10   6   2      233.26      255.71     18.26 o 
  -9   6   2        3.59        0.49      6.77 o 
  -8   6   2       16.93       21.73      7.79 o 
  -7   6   2       58.23       61.62      6.87 o 
  -6   6   2     1633.06     1598.52     30.72 o 
  -5   6   2       13.46       16.89      5.13 o 
  -4   6   2      129.93      130.90      5.09 o 
  -3   6   2     1536.77     1505.73     15.93 o 
  -2   6   2        8.14        9.97      2.47 o 
  -1   6   2       45.24       43.95      3.20 o 
   0   6   2      402.32      389.43      6.76 o 
   1   6   2      990.29      979.48     19.54 o 
   2   6   2       17.92       17.97      7.15 o 
   3   6   2      186.26      201.22      9.88 o 
   4   6   2      113.59      105.21      8.97 o 
   5   6   2      218.39      227.03     11.93 o 
  -9   7   2      517.95      528.13     16.25 o 
  -8   7   2       33.91       46.67     16.71 o 
  -7   7   2        8.48       12.45      6.30 o 
  -6   7   2        0.04       -2.35      5.60 o 
  -5   7   2      121.57      121.05      6.26 o 
  -4   7   2       62.95       61.79      5.50 o 
  -3   7   2      114.71      107.73      4.94 o 
  -2   7   2       28.04       29.23      3.16 o 
  -1   7   2     1039.69     1051.56     14.62 o 
   0   7   2       46.76       47.07      4.92 o 
   1   7   2      227.40      238.41     16.25 o 
   2   7   2      519.42      520.29     17.16 o 
   3   7   2       81.79       76.99      6.68 o 
  -9   8   2      438.21      458.68     16.09 o 
  -8   8   2      498.69      467.98     26.73 o 
  -7   8   2      357.83      358.86     13.17 o 
  -6   8   2      181.17      187.21     10.15 o 
  -5   8   2      402.97      389.63     10.34 o 
  -4   8   2      116.95      129.87      9.56 o 
  -3   8   2      133.87      147.13      5.85 o 
  -2   8   2      666.39      645.77     16.28 o 
  -1   8   2       31.72       32.19      7.05 o 
   0   8   2      205.57      190.60      7.93 o 
   1   8   2       12.20       11.47      5.31 o 
   2   8   2       40.67       50.03      6.94 o 
  -8   9   2      282.98      312.94     13.96 o 
  -7   9   2      787.44      793.71     19.78 o 
  -6   9   2      101.62      109.07     10.18 o 
  -5   9   2      868.69      856.03     16.21 o 
  -4   9   2      569.73      532.63     13.76 o 
  -3   9   2     1048.96     1062.59     22.92 o 
  -2   9   2       27.93       40.85     19.44 o 
  -1   9   2     1071.12     1052.99     33.87 o 
   0   9   2      971.35     1045.48     23.73 o 
  -6  10   2       50.77       48.08      7.11 o 
  -5  10   2      472.05      457.23     12.80 o 
  -4  10   2       59.11       59.36      9.40 o 
  -3  10   2      415.37      441.53     15.96 o 
  -2  10   2      102.72      100.38     10.42 o 
   1 -10   3      848.23      832.98     16.63 o 
   2 -10   3      116.16      131.65      8.06 o 
   3 -10   3     1157.13     1211.37     25.66 o 
   4 -10   3      386.06      412.39     21.46 o 
   5 -10   3      337.37      348.79     14.20 o 
   6 -10   3      243.32      279.17     15.67 o 
   7 -10   3      283.97      275.19     10.67 o 
  -1  -9   3        8.40       17.36      6.32 o 
   0  -9   3      188.20      192.04      8.89 o 
   1  -9   3       43.72       35.27      9.39 o 
   2  -9   3      567.56      558.48     12.52 o 
   3  -9   3      663.26      693.42     13.83 o 
   4  -9   3      557.09      559.93     20.09 o 
   5  -9   3     1181.74     1184.86     21.52 o 
   6  -9   3       83.57       83.13      6.50 o 
   7  -9   3      599.06      628.60     27.51 o 
   8  -9   3      328.98      331.96     18.57 o 
  -2  -8   3      280.66      272.16     10.31 o 
  -1  -8   3      484.04      462.11     11.63 o 
   0  -8   3       85.71       90.05      6.36 o 
   1  -8   3      830.86      827.51     20.92 o 
   2  -8   3        3.08        3.85      5.82 o 
   3  -8   3        0.84        7.58      4.75 o 
   4  -8   3      182.64      181.41      5.84 o 
   5  -8   3      159.42      159.83      5.78 o 
   6  -8   3      137.42      144.46      6.93 o 
   7  -8   3      242.69      236.67     10.94 o 
   8  -8   3       21.44       25.88      9.79 o 
   9  -8   3      329.54      341.64     19.64 o 
  -4  -7   3       41.34       55.67      7.15 o 
  -3  -7   3       43.47       38.39      6.17 o 
  -2  -7   3       64.33       67.54      6.08 o 
  -1  -7   3       53.69       49.38      5.42 o 
   0  -7   3      388.65      382.86      9.78 o 
   1  -7   3       16.81       17.55      4.26 o 
   2  -7   3      197.71      188.81      4.90 o 
   3  -7   3     2041.75     2005.23     19.64 o 
   4  -7   3       12.78        8.27      2.17 o 
   5  -7   3       11.55       16.28      2.92 o 
   6  -7   3      658.57      683.39     10.71 o 
   7  -7   3       16.51       20.81      6.02 o 
   8  -7   3       24.21       33.14      9.45 o 
   9  -7   3       60.38       46.14     10.86 o 
  -5  -6   3       20.06       19.04     12.60 o 
  -4  -6   3     2008.31     1962.53     27.93 o 
  -3  -6   3     1186.79     1140.51     18.76 o 
  -2  -6   3       47.98       53.92      5.24 o 
  -1  -6   3     1779.38     1691.37     23.14 o 
   0  -6   3      279.80      274.03      7.94 o 
   1  -6   3     1162.85     1088.06     13.27 o 
   2  -6   3      103.83      115.34      3.65 o 
   3  -6   3      163.53      151.49      4.24 o 
   4  -6   3       31.02       31.22      2.70 o 
   5  -6   3        8.13       13.63      2.57 o 
   6  -6   3       89.07       84.73      4.04 o 
   7  -6   3      403.14      422.92      8.06 o 
   8  -6   3       88.82       97.28     10.86 o 
   9  -6   3       36.96       34.21      9.90 o 
  10  -6   3      140.32      134.25     13.90 o 
  -6  -5   3      310.89      312.45     15.70 o 
  -5  -5   3      463.15      458.44     14.37 o 
  -4  -5   3      921.70      926.54     21.41 o 
  -3  -5   3      495.60      553.22     19.26 o 
  -2  -5   3     2821.96     2740.57     33.91 o 
  -1  -5   3     1770.67     1722.90     22.61 o 
   0  -5   3     1070.25     1005.52     12.04 o 
   1  -5   3     6748.64     6695.53     57.05 o 
   2  -5   3      956.03      906.29      9.77 o 
   3  -5   3     1495.89     1364.65     15.14 o 
   4  -5   3     4031.20     4030.85     39.28 o 
   5  -5   3      606.83      614.37     12.28 o 
   6  -5   3      996.85      996.60     18.20 o 
   7  -5   3       88.10      102.93      6.20 o 
   8  -5   3      194.92      193.94     12.43 o 
   9  -5   3        6.85       -0.23      8.27 o 
  10  -5   3        5.20       -1.35      9.17 o 
  -7  -4   3      104.18       83.95     21.80 o 
  -6  -4   3      127.97      147.36     10.10 o 
  -5  -4   3      141.09      117.91      8.07 o 
  -4  -4   3      135.20      152.53      8.16 o 
  -3  -4   3       71.57       55.41      4.60 o 
  -2  -4   3      591.58      559.57     10.21 o 
  -1  -4   3     1190.46     1224.67     16.53 o 
   0  -4   3     1161.40     1113.69     11.09 o 
   1  -4   3     1372.05     1332.20     14.43 o 
   2  -4   3     5073.77     5083.16     48.33 o 
   3  -4   3     3347.58     3241.12     31.65 o 
   4  -4   3     1776.66     1710.67     17.94 o 
   5  -4   3     3929.42     3839.65     43.27 o 
   6  -4   3     2382.21     2305.31     27.57 o 
   7  -4   3      652.83      625.61     18.74 o 
   8  -4   3     2090.90     2029.02     44.11 o 
   9  -4   3      687.61      690.82     22.11 o 
  10  -4   3       29.07       32.30      9.73 o 
  -7  -3   3       66.99       75.06      8.23 o 
  -6  -3   3       36.84       33.35      6.61 o 
  -5  -3   3       16.95       18.72      5.41 o 
  -4  -3   3     1190.76     1131.57     20.93 o 
  -3  -3   3       78.06       91.84      4.63 o 
  -2  -3   3       20.06       15.01      2.91 o 
  -1  -3   3     4918.12     5207.62     58.01 o 
   0  -3   3      372.58      339.09      4.57 o 
   1  -3   3       10.73       10.74      1.71 o 
   2  -3   3        3.78        1.95      1.62 o 
   3  -3   3     3039.50     3080.20     29.83 o 
   4  -3   3     1339.76     1373.18     16.93 o 
   5  -3   3      402.75      370.36      7.11 o 
   6  -3   3      757.80      788.99     14.36 o 
   7  -3   3     2373.75     2333.30     48.16 o 
   8  -3   3      491.83      477.69     17.27 o 
   9  -3   3      513.36      491.02     18.96 o 
  10  -3   3     1172.40     1020.53     30.27 o 
  -8  -2   3      372.16      355.76     20.31 o 
  -7  -2   3      197.72      191.01     13.42 o 
  -6  -2   3      180.98      186.66     21.41 o 
  -5  -2   3       71.42       73.18      6.01 o 
  -4  -2   3        4.68        4.55      2.37 o 
  -3  -2   3      164.06      140.99      3.96 o 
  -2  -2   3       87.93       97.40      3.83 o 
  -1  -2   3     1951.58     2113.58     17.25 o 
   0  -2   3     2931.04     3135.25     27.34 o 
   1  -2   3     4354.67     4402.04     41.40 o 
   2  -2   3      331.98      357.64      4.92 o 
   3  -2   3      161.47      148.22      3.90 o 
   4  -2   3     1168.78     1300.18     15.93 o 
   5  -2   3     1033.90     1134.42     17.94 o 
   6  -2   3       61.93       57.56      7.03 o 
   7  -2   3       27.54       32.97      6.58 o 
   8  -2   3      105.29      111.35      9.68 o 
   9  -2   3       35.14       36.29      8.83 o 
  -8  -1   3     1106.43     1107.77     24.56 o 
  -7  -1   3      724.90      738.61     16.39 o 
  -6  -1   3     2056.18     2075.54     32.50 o 
  -5  -1   3      242.25      231.37      6.26 o 
  -4  -1   3      454.28      434.22      7.64 o 
  -3  -1   3     4676.38     5030.57     55.55 o 
  -2  -1   3      125.81      160.67      3.92 o 
  -1  -1   3       69.45       60.50      1.86 o 
   0  -1   3      386.64      399.54      5.03 o 
   1  -1   3     1157.16     1153.12     10.61 o 
   2  -1   3      710.56      780.54     12.49 o 
   3  -1   3      436.17      446.02      6.47 o 
   4  -1   3     1603.59     1794.74     25.20 o 
   5  -1   3       31.80       22.03      3.32 o 
   6  -1   3        8.66       12.41      3.78 o 
   7  -1   3      153.00      140.27      9.85 o 
   8  -1   3      389.12      415.59     12.81 o 
   9  -1   3       54.89       41.30      7.82 o 
  -9   0   3      299.34      304.34     19.52 o 
  -8   0   3     2094.17     2141.75     34.74 o 
  -7   0   3      149.84      164.07     12.55 o 
  -6   0   3     3221.64     3316.41     48.31 o 
  -5   0   3     3619.53     3689.30     89.66 o 
  -4   0   3     3229.62     3408.94     47.11 o 
  -3   0   3     5045.92     5159.56     58.15 o 
  -2   0   3     3378.66     3466.45     44.05 o 
  -1   0   3     6464.74     6399.39     60.62 o 
   0   0   3      269.84      243.73      4.04 o 
   1   0   3     6590.55     6731.38     57.58 o 
   2   0   3     5266.51     5360.84     45.77 o 
   3   0   3     2733.40     3337.55     37.79 o 
   4   0   3     2883.80     2946.81     34.16 o 
   5   0   3       77.66       88.23      4.15 o 
   6   0   3       28.68       28.46      3.95 o 
   7   0   3        1.58        5.01      5.17 o 
   8   0   3       22.33       29.78      6.42 o 
   9   0   3       58.73       59.02     10.63 o 
  -9   1   3      153.93      171.21     14.52 o 
  -8   1   3       42.25       49.65     10.55 o 
  -7   1   3      279.07      278.17     21.10 o 
  -6   1   3      746.70      722.61     19.86 o 
  -5   1   3      347.43      334.78     11.76 o 
  -4   1   3     5121.42     5112.98    129.77 o 
  -3   1   3     3873.02     3916.47     70.71 o 
  -2   1   3     1044.68      976.07     10.21 o 
  -1   1   3    15046.65    15677.80    148.56 o 
   0   1   3     4932.43     5193.52     52.76 o 
   1   1   3     5633.76     5318.92     51.77 o 
   2   1   3     4382.10     4444.24     38.68 o 
   3   1   3     4200.65     4195.10     41.15 o 
   4   1   3     3523.47     3551.22     41.04 o 
   5   1   3      861.13      869.23     13.37 o 
   6   1   3     3926.39     4027.78     69.49 o 
   7   1   3      443.19      455.91     13.27 o 
   8   1   3      197.28      198.78     13.73 o 
 -10   2   3      547.46      541.04     23.24 o 
  -9   2   3      106.20      114.29      8.33 o 
  -8   2   3      402.98      389.46     16.32 o 
  -7   2   3      231.74      239.01     12.32 o 
  -6   2   3      319.13      321.44     12.88 o 
  -5   2   3      145.77      156.30      9.23 o 
  -4   2   3      140.44      159.62      5.91 o 
  -3   2   3     2565.22     2787.49     41.36 o 
  -2   2   3      594.32      563.31      8.80 o 
  -1   2   3       13.31       16.28      1.54 o 
   0   2   3       30.64       27.86      1.74 o 
   1   2   3     2872.69     2818.74     42.13 o 
   2   2   3      112.51      162.60      4.40 o 
   3   2   3     2727.61     2702.70     32.71 o 
   4   2   3      451.58      460.92      9.22 o 
   5   2   3      545.79      550.59     10.78 o 
   6   2   3     1385.27     1462.66     35.33 o 
   7   2   3     1508.57     1494.17     37.36 o 
   8   2   3      479.07      523.94     22.00 o 
 -10   3   3       71.57       79.25      8.26 o 
  -9   3   3        3.09        7.71      8.05 o 
  -8   3   3       16.96       10.18      7.37 o 
  -7   3   3       90.93       84.57      8.66 o 
  -6   3   3      322.99      320.20     13.56 o 
  -5   3   3       98.00      102.77      3.13 o 
  -4   3   3     1509.85     1658.48     21.83 o 
  -3   3   3     3991.58     4193.52     49.65 o 
  -2   3   3       13.27       15.41      1.56 o 
  -1   3   3      883.02      851.76     10.46 o 
   0   3   3       38.23       33.09      2.53 o 
   1   3   3     1437.25     1511.49     16.98 o 
   2   3   3      151.03      155.45      6.11 o 
   3   3   3      227.26      184.79     28.19 o 
   4   3   3     1074.34     1089.69     20.29 o 
   5   3   3      748.76      627.01    103.02 o 
   6   3   3      117.09      139.03     11.82 o 
   7   3   3        5.34        3.60      8.78 o 
 -10   4   3      456.67      467.60     15.91 o 
  -9   4   3      394.05      379.59     13.58 o 
  -8   4   3      337.07      346.50     12.20 o 
  -7   4   3       51.15       61.18      6.41 o 
  -6   4   3       99.93       94.30      9.62 o 
  -5   4   3      789.47      774.28     12.96 o 
  -4   4   3      166.50      182.07      6.30 o 
  -3   4   3      834.29      835.86     13.75 o 
  -2   4   3        2.20        0.10      1.51 o 
  -1   4   3     1493.37     1500.69     17.02 o 
   0   4   3       91.30      105.90      3.87 o 
   1   4   3      638.05      620.39      9.27 o 
   2   4   3     1340.73     1305.93     18.38 o 
   3   4   3      358.19      353.35     13.78 o 
   4   4   3        6.95       10.34      5.34 o 
   5   4   3       90.70       89.52      8.78 o 
   6   4   3      328.10      328.59     17.33 o 
 -10   5   3      573.18      583.80     17.68 o 
  -9   5   3       31.60       25.75      7.09 o 
  -8   5   3     2199.41     2171.22     38.40 o 
  -7   5   3      998.97      943.48     19.55 o 
  -6   5   3       51.41       37.37      5.73 o 
  -5   5   3     4230.20     4283.85     52.32 o 
  -4   5   3     1102.68     1072.28     16.34 o 
  -3   5   3     3022.56     2973.27     27.52 o 
  -2   5   3       35.99       27.87      2.36 o 
  -1   5   3     2881.49     2850.05     30.38 o 
   0   5   3      409.54      380.50      9.20 o 
   1   5   3       35.23       42.83      3.77 o 
   2   5   3       28.16       29.59      3.61 o 
   3   5   3      641.81      655.68     15.39 o 
   4   5   3       57.17       78.90      7.56 o 
 -10   6   3       71.83       64.03     11.84 o 
  -9   6   3       33.75       42.34      7.91 o 
  -8   6   3      556.28      554.83     15.73 o 
  -7   6   3       24.50       23.80      6.30 o 
  -6   6   3     2404.51     2326.69     37.92 o 
  -5   6   3     1169.70     1178.85     18.45 o 
  -4   6   3     1861.60     1792.96     21.26 o 
  -3   6   3     4502.97     4477.09     46.46 o 
  -2   6   3      575.09      578.31      9.64 o 
  -1   6   3     3761.11     3616.89     33.62 o 
   0   6   3     4953.86     4972.31     51.29 o 
   1   6   3      697.63      721.64     16.82 o 
   2   6   3      581.24      557.35     14.67 o 
   3   6   3      913.28      887.32     19.54 o 
   4   6   3      982.24      995.22     21.80 o 
  -9   7   3        5.59       -7.30      7.25 o 
  -8   7   3       82.42       77.96     14.43 o 
  -7   7   3      498.43      467.20     14.37 o 
  -6   7   3      341.83      327.84     12.77 o 
  -5   7   3       11.97       12.41      5.69 o 
  -4   7   3      186.61      187.16      6.84 o 
  -3   7   3        2.39       -1.91      3.79 o 
  -2   7   3     1124.55     1129.76     15.34 o 
  -1   7   3     1208.33     1179.58     13.74 o 
   0   7   3      276.79      271.42     11.52 o 
   1   7   3      984.97      983.98     16.34 o 
   2   7   3      632.31      605.24     12.86 o 
   3   7   3      250.19      240.34      9.59 o 
  -9   8   3       84.73       70.53      9.61 o 
  -8   8   3     1286.22     1233.35     26.11 o 
  -7   8   3      174.39      144.75      9.75 o 
  -6   8   3        3.40        7.10      6.44 o 
  -5   8   3      597.97      608.30     13.01 o 
  -4   8   3        2.44       -4.94      4.01 o 
  -3   8   3      289.98      280.79      8.04 o 
  -2   8   3       17.68       20.34      4.44 o 
  -1   8   3      100.90       87.69     15.92 o 
   0   8   3        1.95       10.10      4.82 o 
   1   8   3      104.43      112.18      7.12 o 
   2   8   3        3.32       -3.79      5.64 o 
  -8   9   3       24.34       19.47      8.38 o 
  -7   9   3       98.87       89.39      9.46 o 
  -6   9   3        6.64        2.10      7.19 o 
  -5   9   3       58.32       58.67      6.61 o 
  -4   9   3       33.64       36.94      6.10 o 
  -3   9   3      224.26      231.36     10.04 o 
  -2   9   3       30.03       17.93      8.30 o 
  -1   9   3      430.58      418.75     15.34 o 
   0   9   3       25.28       22.93      8.53 o 
  -6  10   3       16.17        9.70      8.29 o 
  -5  10   3      454.12      453.78     12.99 o 
  -4  10   3      139.92      141.75     11.05 o 
  -3  10   3       82.83       78.83     10.02 o 
   1 -10   4      132.34      138.89      8.57 o 
   2 -10   4      272.18      283.79     10.67 o 
   3 -10   4       43.27       59.26      6.91 o 
   4 -10   4        3.02        1.51     15.11 o 
   5 -10   4       91.87       96.32     10.30 o 
   6 -10   4      346.32      342.75     24.70 o 
   7 -10   4      316.76      327.85     17.78 o 
  -1  -9   4      320.46      351.43     22.46 o 
   0  -9   4     1524.66     1515.90     23.54 o 
   1  -9   4      474.89      490.17     12.18 o 
   2  -9   4        6.93        8.85      5.39 o 
   3  -9   4     1206.21     1222.67     19.54 o 
   4  -9   4      550.21      535.30     13.74 o 
   5  -9   4        3.67        1.10      4.85 o 
   6  -9   4       46.09       47.43      5.95 o 
   7  -9   4       64.46       63.41     10.63 o 
   8  -9   4       20.36       22.84     10.30 o 
  -2  -8   4     1240.89     1269.12     21.83 o 
  -1  -8   4      437.50      407.53     11.96 o 
   0  -8   4     1365.18     1349.83     20.82 o 
   1  -8   4      600.98      607.98     12.61 o 
   2  -8   4     1417.89     1378.15     20.50 o 
   3  -8   4      851.70      821.21     15.97 o 
   4  -8   4      737.11      768.04     10.20 o 
   5  -8   4     2072.13     2071.40     23.34 o 
   6  -8   4       37.38       33.44      5.22 o 
   7  -8   4      392.81      409.89     18.62 o 
   8  -8   4      403.69      414.11     19.52 o 
   9  -8   4        5.00        9.23     10.07 o 
  -4  -7   4      371.09      419.16     12.63 o 
  -3  -7   4      117.68      117.33      7.56 o 
  -2  -7   4       21.02       16.37      5.45 o 
  -1  -7   4       71.25       59.22      5.72 o 
   0  -7   4      798.54      841.75     14.71 o 
   1  -7   4      137.06      139.20      6.31 o 
   2  -7   4     2188.02     2111.30     23.21 o 
   3  -7   4      730.42      741.51      9.49 o 
   4  -7   4      405.91      407.07      6.96 o 
   5  -7   4     2155.36     2142.77     21.04 o 
   6  -7   4      317.11      315.52      7.44 o 
   7  -7   4     1436.01     1484.26     38.37 o 
   8  -7   4      281.38      283.63     16.71 o 
   9  -7   4     1117.38     1179.14     35.00 o 
  -5  -6   4       81.74       67.99     15.08 o 
  -4  -6   4      487.95      491.44     13.50 o 
  -3  -6   4      150.90      135.87      8.95 o 
  -2  -6   4      127.75      145.19      6.75 o 
  -1  -6   4      556.08      574.54     16.13 o 
   0  -6   4      646.88      618.33     11.64 o 
   1  -6   4      138.05      142.61      4.01 o 
   2  -6   4       52.49       57.04      4.29 o 
   3  -6   4      201.35      202.82      4.92 o 
   4  -6   4     1334.70     1342.56     18.89 o 
   5  -6   4        2.88        4.04      2.94 o 
   6  -6   4       48.51       61.66      4.40 o 
   9  -6   4      448.34      441.79     20.09 o 
  10  -6   4      437.28      430.76     21.04 o 
  -6  -5   4      107.99      110.51      9.97 o 
  -5  -5   4       15.57       14.06      6.94 o 
  -4  -5   4      217.11      226.90     10.27 o 
  -3  -5   4       78.63       75.79      8.08 o 
  -2  -5   4      476.28      516.81     14.84 o 
  -1  -5   4      204.19      192.59      6.96 o 
   0  -5   4     1366.53     1354.81     13.65 o 
   1  -5   4      584.25      568.60      7.24 o 
   2  -5   4      413.73      425.21      7.13 o 
   3  -5   4       66.36       62.79      3.34 o 
   4  -5   4      545.44      591.52      8.58 o 
   5  -5   4      859.15      847.26     13.55 o 
   6  -5   4       90.99      106.32      9.10 o 
   7  -5   4     1127.49     1135.06     19.97 o 
   8  -5   4       19.50       28.02      7.76 o 
  10  -5   4      180.50      163.67     13.73 o 
  -6  -4   4     1751.75     1743.43     31.05 o 
  -5  -4   4     1293.62     1224.87     23.33 o 
  -4  -4   4      563.77      609.07     14.65 o 
  -3  -4   4     1161.55     1173.89     17.39 o 
  -2  -4   4     1520.21     1480.48     19.92 o 
  -1  -4   4     1284.15     1212.87     16.59 o 
   0  -4   4      520.02      517.37      6.57 o 
   1  -4   4     1222.38     1166.82     13.11 o 
   2  -4   4        5.50       15.55      2.21 o 
   3  -4   4     1657.50     1790.96     18.68 o 
   4  -4   4       78.93       80.23      3.28 o 
   5  -4   4      462.70      456.73      8.48 o 
   6  -4   4        8.67       16.33      6.98 o 
   7  -4   4       93.07       85.47      8.78 o 
   8  -4   4       77.23       83.10      9.11 o 
   9  -4   4      139.12      138.07     11.48 o 
  -7  -3   4      506.14      515.14     15.42 o 
  -6  -3   4      159.24      153.44      8.98 o 
  -5  -3   4     1118.92     1148.41     21.46 o 
  -4  -3   4     2088.34     2109.96     32.79 o 
  -3  -3   4      649.09      634.86     16.91 o 
  -2  -3   4     4332.17     4220.40     48.26 o 
  -1  -3   4     4261.81     4253.19     41.11 o 
   0  -3   4     2404.08     2268.95     20.60 o 
   1  -3   4     1352.28     1136.40     11.21 o 
   2  -3   4     9384.46     9666.58     89.79 o 
   3  -3   4     3137.33     3089.64     30.82 o 
   4  -3   4     1320.83     1323.76     16.63 o 
   5  -3   4     2450.83     2401.29     28.19 o 
   6  -3   4      200.83      184.44     11.14 o 
   7  -3   4       51.27       57.78      7.65 o 
   8  -3   4      461.88      468.46     17.55 o 
   9  -3   4      154.80      150.45     11.87 o 
  -8  -2   4      286.29      307.26     22.03 o 
  -7  -2   4      186.00      182.64      9.72 o 
  -6  -2   4        0.79       -1.92      5.24 o 
  -5  -2   4       57.15       50.53      5.80 o 
  -4  -2   4       10.37        5.75      4.11 o 
  -3  -2   4      898.27      935.79     13.94 o 
  -2  -2   4     1088.76     1026.27     11.40 o 
  -1  -2   4      138.95      135.05      2.74 o 
   0  -2   4     7849.53     7782.50     66.01 o 
   1  -2   4     1262.97     1111.26     10.66 o 
   2  -2   4     2475.74     2374.67     45.18 o 
   3  -2   4     8594.38     8786.93     94.53 o 
   4  -2   4     2611.01     2537.28     29.07 o 
   5  -2   4     3423.04     3374.39     37.68 o 
   6  -2   4     3019.81     3080.16     61.05 o 
   7  -2   4     2738.12     2726.31     56.10 o 
   8  -2   4      238.20      246.83     14.18 o 
   9  -2   4       92.08       99.85      8.49 o 
  -8  -1   4       83.37       74.25      8.01 o 
  -7  -1   4       37.64       45.19      9.42 o 
  -6  -1   4      715.60      696.07     15.31 o 
  -5  -1   4       21.01       24.22      3.36 o 
  -4  -1   4      508.79      496.73      8.48 o 
  -3  -1   4     2750.48     2955.63     29.71 o 
  -2  -1   4       52.81       61.52      2.01 o 
  -1  -1   4      160.10      144.63      3.32 o 
   0  -1   4      289.37      374.58      5.77 o 
   1  -1   4     1017.09     1134.29     10.85 o 
   2  -1   4     1083.89     1109.20     14.36 o 
   3  -1   4        3.36        4.03      2.27 o 
   4  -1   4      413.59      384.32      6.65 o 
   5  -1   4     3277.35     3393.72     39.38 o 
   6  -1   4      369.65      365.53     10.99 o 
   7  -1   4     1861.67     1814.63     30.59 o 
   8  -1   4     1149.59     1196.78     30.75 o 
   9  -1   4      187.14      187.61     10.37 o 
  -9   0   4       43.60       45.01     12.94 o 
  -8   0   4      156.71      156.24      8.81 o 
  -7   0   4        9.89       19.80      6.02 o 
  -6   0   4      175.93      186.16     10.88 o 
  -5   0   4        3.45        6.61      2.95 o 
  -4   0   4       20.78       19.42      2.90 o 
  -3   0   4      176.86      188.31     11.56 o 
  -2   0   4     4711.50     4808.26     99.61 o 
  -1   0   4      705.77      712.67      8.24 o 
   0   0   4     1218.94     1289.46     14.34 o 
   1   0   4     1316.89     1328.90     12.67 o 
   2   0   4       78.03       91.13      3.70 o 
   3   0   4       38.58       30.86      2.61 o 
   4   0   4       66.55       65.96      3.30 o 
   5   0   4       30.05       27.01      3.37 o 
   6   0   4      154.12      162.75      8.10 o 
   7   0   4       28.93       29.67      5.99 o 
   8   0   4        0.48       -0.41      6.11 o 
   9   0   4      759.35      777.58     26.33 o 
  -9   1   4      806.59      760.08     26.89 o 
  -8   1   4     1416.67     1373.76     36.57 o 
  -7   1   4       28.94       30.12      4.04 o 
  -6   1   4     1432.05     1394.00     22.22 o 
  -5   1   4     3671.00     3824.92     53.05 o 
  -4   1   4        6.47        4.30      2.09 o 
  -3   1   4      884.84      860.94     11.48 o 
  -2   1   4      150.22      162.47      3.17 o 
  -1   1   4        0.38        1.24      1.45 o 
   0   1   4     1279.23     1306.47     12.68 o 
   1   1   4        5.73        4.42      1.42 o 
   2   1   4     1191.20     1375.02     15.09 o 
   3   1   4      885.90      859.54     10.30 o 
   4   1   4      615.79      667.05     10.75 o 
   5   1   4     1288.12     1294.17     26.67 o 
   6   1   4      254.53      262.61     10.33 o 
   7   1   4       39.13       38.97      6.68 o 
   8   1   4      179.27      214.71     15.25 o 
  -9   2   4      284.29      289.65     17.72 o 
  -8   2   4      711.80      706.29     22.17 o 
  -7   2   4     1550.30     1415.62     34.21 o 
  -6   2   4     2327.64     2260.36     33.07 o 
  -5   2   4     2252.54     2271.38     35.54 o 
  -4   2   4     5835.89     5860.77     73.34 o 
  -3   2   4     2064.11     2028.19     24.19 o 
  -2   2   4     1045.29      961.42      9.43 o 
  -1   2   4     6913.60     7181.12     69.33 o 
   0   2   4     3302.51     3403.65     33.70 o 
   1   2   4      108.32      209.14      4.12 o 
   2   2   4     1608.73     1569.22     17.01 o 
   3   2   4     1123.87     1108.81     13.25 o 
   4   2   4       19.41       22.11      3.14 o 
   5   2   4       98.15      106.86      8.36 o 
   6   2   4      399.53      419.79     13.16 o 
   7   2   4      233.23      257.07     15.75 o 
  -9   3   4      284.61      265.34     15.81 o 
  -8   3   4        1.71        5.57      6.92 o 
  -7   3   4      103.43       95.59      9.00 o 
  -6   3   4     1366.53     1328.75     32.24 o 
  -5   3   4      758.64      696.47     14.67 o 
  -4   3   4     2903.28     2978.71     36.83 o 
  -3   3   4     2026.88     2047.23     26.13 o 
  -2   3   4     5246.41     5271.27     71.50 o 
  -1   3   4     2260.30     2267.06     20.89 o 
   0   3   4     3872.33     3869.28     34.46 o 
   1   3   4     3626.13     3474.73     31.42 o 
   2   3   4     1092.12     1039.00     17.21 o 
   3   3   4     5680.30     5630.64     55.72 o 
   4   3   4     2210.52     2196.94     24.36 o 
   5   3   4      880.07      901.25     25.43 o 
   6   3   4      961.33     1022.78     29.03 o 
   7   3   4      550.76      572.66     22.67 o 
 -10   4   4      102.81       96.98      9.72 o 
  -9   4   4       82.35       79.65      8.48 o 
  -8   4   4      272.13      276.00     13.76 o 
  -7   4   4      121.93      132.76      7.86 o 
  -6   4   4     1093.78     1070.70     26.56 o 
  -5   4   4      254.26      264.56      7.91 o 
  -4   4   4       94.40       86.81      4.78 o 
  -3   4   4      562.99      579.56     10.45 o 
  -2   4   4      441.92      436.50      6.00 o 
  -1   4   4      389.97      416.88      6.98 o 
   0   4   4       26.26       42.68      3.45 o 
   1   4   4      592.50      578.15      9.24 o 
   2   4   4      102.31      106.63      4.50 o 
   3   4   4      735.48      689.13     12.37 o 
   5   4   4     3136.62     3255.08     67.86 o 
   6   4   4      139.39      133.01     12.38 o 
 -10   5   4      202.88      187.03     11.64 o 
  -9   5   4       11.69       13.48     12.27 o 
  -8   5   4        1.52       -2.53      5.97 o 
  -7   5   4      220.12      205.58     10.03 o 
  -6   5   4       46.80       40.02      6.86 o 
  -5   5   4      181.85      178.94      7.15 o 
  -4   5   4      570.81      549.60     10.98 o 
  -3   5   4       14.43       11.26      3.22 o 
  -2   5   4      202.04      198.48      3.93 o 
  -1   5   4     1446.15     1442.48     17.48 o 
   0   5   4      730.59      725.93     11.04 o 
   1   5   4      244.98      254.96      7.07 o 
   2   5   4      470.19      468.31      9.11 o 
   3   5   4       13.68       17.72      5.73 o 
   4   5   4       67.41       72.91      7.35 o 
   5   5   4        5.10        3.71      8.83 o 
  -9   6   4       78.28       69.77     12.29 o 
  -8   6   4      637.89      668.65     36.49 o 
  -7   6   4      124.33      123.16      8.43 o 
  -6   6   4      287.23      269.86     10.96 o 
  -5   6   4      785.16      784.48     14.38 o 
  -4   6   4      108.19      105.85      5.93 o 
  -3   6   4       91.82       98.05      4.83 o 
  -2   6   4       93.89       90.60      4.66 o 
  -1   6   4       59.93       55.05      4.33 o 
   0   6   4      126.77      130.69      6.34 o 
   1   6   4      672.36      680.29     11.21 o 
   2   6   4       50.72       43.07     10.63 o 
   3   6   4      855.49      877.34     28.30 o 
  -9   7   4      263.92      267.16     13.09 o 
  -8   7   4       95.97      109.33      9.25 o 
  -7   7   4      849.10      800.48     35.81 o 
  -6   7   4     1642.39     1612.96     33.87 o 
  -5   7   4      494.95      489.56     11.75 o 
  -4   7   4      389.54      382.78     16.59 o 
  -3   7   4     1953.14     1934.83     23.21 o 
  -2   7   4       14.83       20.21      4.12 o 
  -1   7   4     1442.62     1438.82     18.59 o 
   0   7   4       51.58       52.64      4.51 o 
   1   7   4       66.23       65.04      7.84 o 
   2   7   4      128.26      113.79     15.89 o 
   3   7   4       22.03       36.84      8.41 o 
  -8   8   4      109.20      113.77     14.54 o 
  -7   8   4      245.41      225.47     21.44 o 
  -6   8   4     1479.05     1485.92     28.82 o 
  -5   8   4      476.31      482.38     19.51 o 
  -4   8   4      926.99      895.12     14.03 o 
  -3   8   4      635.68      617.34     11.52 o 
  -2   8   4     3155.00     3144.35     35.34 o 
  -1   8   4      940.73      916.85     20.74 o 
   0   8   4       32.05       37.74      7.96 o 
   1   8   4     2078.00     2115.30     37.01 o 
  -7   9   4       26.03       44.88      9.01 o 
  -6   9   4        2.30        0.30      7.62 o 
  -5   9   4       59.05       53.59      6.77 o 
  -4   9   4      569.67      554.59     13.43 o 
  -3   9   4       23.38       30.51      5.24 o 
  -2   9   4      841.13      847.27     21.03 o 
  -1   9   4       60.16       57.35      9.29 o 
   0   9   4      187.25      216.32     12.25 o 
  -4  10   4      153.09      152.87     11.65 o 
   2 -10   5        0.68        3.06      9.69 o 
   3 -10   5        6.21       10.55      8.27 o 
   4 -10   5      908.76      943.25     22.18 o 
   5 -10   5       70.56       74.30     12.74 o 
  -1  -9   5       22.31       37.81      6.91 o 
   0  -9   5      510.97      525.57     13.17 o 
   1  -9   5        9.76       18.64      5.89 o 
   2  -9   5      531.57      527.61     13.07 o 
   3  -9   5        9.75       13.16      4.99 o 
   4  -9   5        7.46       10.25      4.26 o 
   5  -9   5      324.17      324.61      8.37 o 
   6  -9   5       43.12       36.52      9.06 o 
   7  -9   5       59.07       53.45     10.47 o 
   8  -9   5      324.49      331.96     18.90 o 
  -2  -8   5       96.25      110.98      7.91 o 
  -1  -8   5       42.79       55.66      6.48 o 
   0  -8   5        4.23        0.76      5.13 o 
   1  -8   5       38.84       39.18      5.52 o 
   2  -8   5      174.10      173.93      6.35 o 
   3  -8   5      172.31      172.29      6.06 o 
   4  -8   5     1950.79     1951.91     21.47 o 
   5  -8   5      294.53      289.04      6.68 o 
   6  -8   5       10.29       12.44      4.20 o 
   7  -8   5      462.12      491.42     20.48 o 
   8  -8   5       17.34        7.26      9.34 o 
   9  -8   5       68.06       70.72     12.32 o 
  -3  -7   5      515.66      566.06     18.79 o 
  -2  -7   5     3580.48     3532.43     44.37 o 
  -1  -7   5      213.94      234.94      8.63 o 
   0  -7   5     1000.30      983.73     16.29 o 
   1  -7   5     1094.74     1070.37     14.27 o 
   2  -7   5     3114.73     3068.17     32.10 o 
   3  -7   5      174.28      175.83      4.91 o 
   4  -7   5        3.46        5.13      3.29 o 
   5  -7   5      385.88      391.87      7.96 o 
   6  -7   5      182.12      173.15     12.74 o 
   7  -7   5       22.82       38.11      5.65 o 
   8  -7   5       15.73       11.76      8.83 o 
   9  -7   5      322.90      325.60     18.34 o 
  -5  -6   5       96.13      101.93     10.06 o 
  -4  -6   5      234.92      253.08     13.78 o 
  -3  -6   5      946.01      930.15     16.50 o 
  -2  -6   5     1132.38     1110.74     17.82 o 
  -1  -6   5      698.55      716.63     14.52 o 
   0  -6   5     2136.35     2085.17     23.07 o 
   1  -6   5      581.16      560.50      9.18 o 
   2  -6   5     5819.60     5690.80     55.24 o 
   3  -6   5     1781.36     1752.61     19.49 o 
   4  -6   5      532.81      526.08      8.62 o 
   5  -6   5     2069.96     1996.15     24.52 o 
   6  -6   5      373.50      374.09     10.77 o 
   7  -6   5      460.78      463.74     12.33 o 
   8  -6   5       12.21       15.94      5.51 o 
  -6  -5   5       52.03       62.08      9.20 o 
  -5  -5   5        3.54        4.65      7.76 o 
  -4  -5   5      428.14      412.40     13.28 o 
  -3  -5   5      534.08      491.62     11.05 o 
  -2  -5   5        0.67        3.76      4.03 o 
  -1  -5   5      519.34      512.44     10.28 o 
   0  -5   5      649.93      634.27     11.77 o 
   1  -5   5     1519.39     1505.48     15.24 o 
   2  -5   5      833.68      809.01     10.64 o 
   3  -5   5     1819.84     1862.92     19.96 o 
   4  -5   5     2719.17     2642.55     32.95 o 
   5  -5   5      851.43      820.31     12.66 o 
   6  -5   5     1393.73     1357.12     22.75 o 
   7  -5   5     2915.94     2890.72     42.55 o 
   8  -5   5       15.40       19.13      7.99 o 
   9  -5   5      354.41      334.78     16.94 o 
  -6  -4   5       66.48       63.68      8.39 o 
  -5  -4   5      535.84      515.92     16.43 o 
  -4  -4   5        5.66        1.34      5.40 o 
  -3  -4   5      962.63      976.17     18.76 o 
  -2  -4   5     1971.85     1929.68     24.89 o 
  -1  -4   5     1155.09     1152.66     13.85 o 
   0  -4   5     1204.43     1199.20     12.39 o 
   1  -4   5       87.92      109.22      3.42 o 
   2  -4   5      820.21      854.00     11.47 o 
   3  -4   5        2.52        5.11      2.36 o 
   4  -4   5      190.20      198.06      4.98 o 
   5  -4   5       29.05       37.78      4.81 o 
   6  -4   5     1343.56     1326.10     22.34 o 
   7  -4   5      101.36      100.88      9.28 o 
   8  -4   5      657.11      680.30     21.89 o 
   9  -4   5      344.71      342.43     17.10 o 
  -7  -3   5       40.67       39.76      8.00 o 
  -6  -3   5      486.21      508.77     14.52 o 
  -5  -3   5      110.67      110.63      7.61 o 
  -4  -3   5       47.49       32.98      5.52 o 
  -3  -3   5       39.44       41.78      5.12 o 
  -2  -3   5      127.71      122.07      5.91 o 
  -1  -3   5      370.37      363.78      5.41 o 
   0  -3   5      689.92      698.25      7.97 o 
   1  -3   5       84.58      102.44      3.40 o 
   2  -3   5     1441.44     1447.01     13.96 o 
   3  -3   5      304.45      324.91      5.23 o 
   4  -3   5       29.87       27.82      4.10 o 
   5  -3   5     2405.36     2438.38     35.66 o 
   6  -3   5       44.07       46.35      6.08 o 
   7  -3   5       62.21       46.70      7.88 o 
   8  -3   5      203.61      196.59     13.22 o 
   9  -3   5       37.17       39.09      7.45 o 
  -8  -2   5      444.32      455.80     15.34 o 
  -7  -2   5     2211.44     2217.66     63.97 o 
  -6  -2   5      152.88      185.57      9.26 o 
  -5  -2   5     1901.72     1907.01     30.59 o 
  -4  -2   5     1713.67     1685.86     26.94 o 
  -3  -2   5      253.98      233.02      4.85 o 
  -2  -2   5     4998.17     5014.16     43.39 o 
  -1  -2   5      258.62      237.06      5.42 o 
   0  -2   5      781.06      831.06     10.24 o 
   1  -2   5     4202.88     4394.28     38.06 o 
   2  -2   5      129.38      143.50      3.04 o 
   3  -2   5        9.23        6.91      3.09 o 
   4  -2   5      108.26      115.67      4.67 o 
   5  -2   5       71.61       59.68      4.43 o 
   6  -2   5      309.29      288.85     10.18 o 
   7  -2   5       85.64       95.84      7.93 o 
   8  -2   5       21.43       13.14     10.75 o 
   9  -2   5      424.44      433.20     14.81 o 
  -8  -1   5       24.14       19.50      7.20 o 
  -7  -1   5     1400.02     1427.72     26.39 o 
  -6  -1   5      463.79      513.24     13.09 o 
  -5  -1   5      889.95      879.38     18.43 o 
  -4  -1   5     2300.76     2250.39     27.05 o 
  -3  -1   5     3552.54     3509.98     35.17 o 
  -2  -1   5     2163.33     1963.92     18.10 o 
  -1  -1   5      348.94      284.44      6.19 o 
   0  -1   5    16948.62    17161.38    144.10 o 
   1  -1   5     3264.11     3283.87     28.89 o 
   2  -1   5     3131.22     3093.11     43.95 o 
   3  -1   5     7678.81     7878.16     87.01 o 
   4  -1   5       59.56       51.45      3.83 o 
   5  -1   5     1074.17     1031.43     19.03 o 
   6  -1   5      785.76      802.97     16.82 o 
   7  -1   5        1.94        3.39      5.31 o 
   8  -1   5        6.14        9.67      6.19 o 
   9  -1   5       43.42       36.03      7.81 o 
  -9   0   5       23.41       26.39     13.11 o 
  -8   0   5      140.50      146.79     14.74 o 
  -7   0   5      344.77      312.89     10.84 o 
  -6   0   5       31.65       29.49      3.84 o 
  -5   0   5      824.66      854.74     12.82 o 
  -4   0   5       24.04       25.28      2.75 o 
  -3   0   5      506.98      500.37     13.28 o 
  -2   0   5     1661.04     1610.61     16.79 o 
  -1   0   5      584.50      528.05      7.87 o 
   0   0   5     2281.34     2176.33     31.93 o 
   1   0   5     5654.59     5679.98     49.13 o 
   2   0   5     5032.95     4821.85     57.82 o 
   3   0   5     3784.42     3827.09     54.65 o 
   4   0   5     4896.41     4828.93     68.56 o 
   5   0   5     4697.98     4724.96     68.01 o 
   6   0   5      485.34      463.79     12.72 o 
   7   0   5      913.20      917.48     19.62 o 
   8   0   5      701.53      709.56     19.36 o 
  -9   1   5       63.21       55.14     13.22 o 
  -8   1   5        5.78        7.20     10.18 o 
  -7   1   5      266.83      260.62     12.77 o 
  -6   1   5      244.49      229.50      7.58 o 
  -5   1   5      887.83      870.78     12.66 o 
  -4   1   5      392.63      387.66      7.18 o 
  -3   1   5       35.47       38.47      2.09 o 
  -2   1   5     2568.15     2654.52     26.39 o 
  -1   1   5      851.85      906.67     10.46 o 
   0   1   5        3.63        7.18      1.74 o 
   1   1   5      725.48      842.20      9.14 o 
   2   1   5      873.47      835.26      9.01 o 
   3   1   5      621.26      658.53      8.56 o 
   4   1   5      911.26      917.29     44.56 o 
   5   1   5     1697.60     1650.86     37.58 o 
   6   1   5     1101.47     1111.84     21.77 o 
   7   1   5      401.17      427.29     13.67 o 
   8   1   5      473.29      496.48     21.04 o 
  -9   2   5      185.78      152.65     14.12 o 
  -8   2   5      258.45      240.81     13.95 o 
  -7   2   5        5.05        8.72      6.47 o 
  -6   2   5      362.99      344.00     14.01 o 
  -5   2   5       41.51       41.30      3.29 o 
  -4   2   5     1331.95     1332.24     17.20 o 
  -3   2   5        5.37        6.90      1.49 o 
  -2   2   5     1149.13     1187.08     11.65 o 
  -1   2   5      679.99      710.52      7.92 o 
   0   2   5      141.24      118.41      7.01 o 
   1   2   5      332.86      354.94      5.42 o 
   2   2   5      349.50      330.26      5.52 o 
   3   2   5      399.59      394.11      6.90 o 
   4   2   5      754.36      764.09     12.76 o 
   5   2   5      277.58      298.77     11.76 o 
   6   2   5        1.15       -3.57      5.76 o 
   7   2   5      804.64      855.73     26.84 o 
  -9   3   5      185.13      175.32     13.00 o 
  -8   3   5      534.51      548.69     19.86 o 
  -7   3   5     2136.24     2011.41     46.36 o 
  -6   3   5      287.36      290.55      9.93 o 
  -5   3   5      129.23      122.20     13.98 o 
  -4   3   5     1612.40     1594.57     21.82 o 
  -3   3   5        3.84        0.46      3.99 o 
  -2   3   5      129.68      144.15      4.08 o 
  -1   3   5      603.69      643.68      8.54 o 
   0   3   5     1107.36     1202.37     12.59 o 
   1   3   5      213.42      209.38      5.49 o 
   2   3   5       21.49       27.91      2.88 o 
   3   3   5      615.17      584.07      8.38 o 
   4   3   5      157.22      179.60      8.67 o 
   5   3   5       26.89       37.60      9.37 o 
   6   3   5       55.93       40.06      9.40 o 
   7   3   5      108.61       92.78     12.15 o 
  -9   4   5      804.99      841.08     20.12 o 
  -8   4   5      389.15      357.00     14.01 o 
  -7   4   5     2009.28     1905.35     32.55 o 
  -6   4   5     2625.94     2621.07     34.47 o 
  -5   4   5      322.85      276.89      8.28 o 
  -4   4   5     2772.97     2713.90     34.71 o 
  -3   4   5     1773.35     1743.55     23.68 o 
  -2   4   5     3394.83     3406.47     30.96 o 
  -1   4   5      221.24      198.01      5.32 o 
   0   4   5     1111.67     1050.08     11.82 o 
   1   4   5     2561.09     2522.76     24.16 o 
   2   4   5       81.45       81.46      5.57 o 
   3   4   5      246.64      252.69      7.04 o 
   4   4   5       84.87      104.03      9.68 o 
   5   4   5       53.29       49.91      9.45 o 
   6   4   5      118.97      131.32     12.94 o 
  -9   5   5        3.39        4.80      7.14 o 
  -8   5   5      162.57      136.46      9.08 o 
  -7   5   5      665.98      652.82     16.50 o 
  -6   5   5      357.82      349.50      9.76 o 
  -5   5   5     1030.69     1006.91     16.67 o 
  -4   5   5     1687.92     1659.22     23.58 o 
  -3   5   5      349.20      345.02      9.13 o 
  -2   5   5     4355.72     4348.65     39.24 o 
  -1   5   5      459.62      430.36      7.75 o 
   0   5   5     1437.52     1408.98     15.23 o 
   1   5   5     5254.93     5153.13     56.68 o 
   2   5   5     1371.00     1345.88     15.14 o 
   3   5   5     1185.55     1166.00     17.61 o 
   4   5   5      703.01      672.76     22.00 o 
   5   5   5     1392.48     1355.30     35.67 o 
  -9   6   5       53.06       52.33      9.62 o 
  -8   6   5      473.71      447.36     14.99 o 
  -7   6   5        1.77        2.50      6.29 o 
  -6   6   5      122.91      124.58      9.82 o 
  -5   6   5        4.17        6.81      8.25 o 
  -4   6   5      132.51      129.26      6.91 o 
  -3   6   5      564.08      554.48     10.00 o 
  -2   6   5       92.09       90.30      4.94 o 
  -1   6   5       73.86       78.90      3.85 o 
   0   6   5      504.67      527.08      9.38 o 
   1   6   5        5.31        9.87      4.08 o 
   2   6   5      343.63      355.42      9.61 o 
   3   6   5     1524.15     1482.81     21.79 o 
   4   6   5       56.90       55.76     10.18 o 
  -9   7   5        3.65       -6.19      8.10 o 
  -8   7   5      178.34      172.55     27.12 o 
  -7   7   5       95.39      105.73     13.33 o 
  -6   7   5      101.25      108.59     10.89 o 
  -5   7   5      121.00      116.87      7.05 o 
  -4   7   5      616.42      599.71     13.03 o 
  -3   7   5        5.55        2.24      4.13 o 
  -2   7   5        4.58       -1.76      4.05 o 
  -1   7   5      119.77      112.32      5.79 o 
   0   7   5      218.01      220.89      7.61 o 
   1   7   5      223.08      216.81     11.06 o 
   2   7   5      243.67      237.99      9.14 o 
   3   7   5      153.11      159.96     12.72 o 
  -8   8   5      437.15      417.78     16.01 o 
  -7   8   5       36.20       40.95      8.44 o 
  -6   8   5      143.00      138.03      8.20 o 
  -5   8   5        3.89        4.41      6.29 o 
  -4   8   5       12.15       10.79      4.76 o 
  -3   8   5        4.70        9.13      5.25 o 
  -2   8   5       73.57       72.09      5.70 o 
  -1   8   5        1.55        8.27      7.18 o 
   0   8   5      169.71      173.11     16.06 o 
   1   8   5      353.47      349.66     14.57 o 
  -7   9   5       69.12       89.59     10.30 o 
  -6   9   5      673.17      699.44     23.52 o 
  -5   9   5      240.30      240.39     10.43 o 
  -4   9   5      241.29      251.16      8.95 o 
  -3   9   5      677.87      675.74     13.14 o 
  -2   9   5       63.43       77.02      9.59 o 
  -1   9   5       23.87       43.92      8.97 o 
   2 -10   6      879.21      936.38     18.16 o 
   3 -10   6       43.01       33.45      6.87 o 
   4 -10   6      135.32      152.12      7.12 o 
   5 -10   6      292.92      310.04     14.00 o 
   0  -9   6      326.59      330.91     11.40 o 
   1  -9   6      518.91      581.79     13.71 o 
   2  -9   6      440.32      472.07     12.21 o 
   3  -9   6      785.42      806.97     20.53 o 
   4  -9   6      594.84      607.69     11.09 o 
   5  -9   6      312.30      349.73      8.85 o 
   6  -9   6      802.68      839.02     26.28 o 
   7  -9   6      349.96      410.85     19.52 o 
  -2  -8   6        7.09        3.89      8.59 o 
  -1  -8   6      118.03      127.66      7.89 o 
   0  -8   6      222.04      227.46      9.09 o 
   1  -8   6      244.86      238.41      8.89 o 
   2  -8   6      363.16      341.06     10.33 o 
   3  -8   6        5.66        4.76      4.41 o 
   4  -8   6      545.57      560.37      8.85 o 
   5  -8   6       96.94      102.40      4.62 o 
   6  -8   6     1126.59     1140.12     17.64 o 
   7  -8   6      248.59      256.21      8.91 o 
   8  -8   6      678.68      682.38     25.43 o 
  -3  -7   6      391.87      427.82     12.23 o 
  -2  -7   6       49.37       45.34      6.32 o 
  -1  -7   6       69.87       69.41      6.23 o 
   0  -7   6      830.60      798.67     14.53 o 
   1  -7   6      106.85      120.57      5.33 o 
   2  -7   6       76.19       76.24      4.63 o 
   3  -7   6       62.87       61.03      4.34 o 
   4  -7   6      609.43      579.34     11.56 o 
   5  -7   6       29.41       28.30      5.43 o 
   6  -7   6      395.67      386.39     20.48 o 
   7  -7   6      102.67      100.07      7.32 o 
   8  -7   6        2.88        9.66      5.91 o 
  -4  -6   6       52.32       56.72      8.52 o 
  -3  -6   6       75.61       70.05      6.48 o 
  -2  -6   6     1211.91     1211.65     19.08 o 
  -1  -6   6      510.09      500.51     11.05 o 
   0  -6   6       23.75       23.42      3.76 o 
   1  -6   6      127.08      128.74      6.41 o 
   2  -6   6     1612.17     1605.13     16.65 o 
   3  -6   6      136.50      136.86      4.82 o 
   4  -6   6      870.91      867.66     11.77 o 
   5  -6   6       27.04       30.36      5.19 o 
   6  -6   6      721.66      711.93     15.49 o 
   7  -6   6       28.82       28.90      5.94 o 
   8  -6   6      734.95      711.62     28.81 o 
   9  -6   6      206.38      225.57     15.81 o 
  -5  -5   6     1322.68     1361.28     26.75 o 
  -4  -5   6     1667.89     1632.19     29.13 o 
  -3  -5   6     1298.93     1265.17     23.65 o 
  -2  -5   6     1387.42     1367.48     19.92 o 
  -1  -5   6     1484.30     1428.13     17.09 o 
   0  -5   6     7705.29     7468.35     71.48 o 
   1  -5   6      175.40      178.02      4.74 o 
   2  -5   6     1149.49     1171.10     12.65 o 
   3  -5   6      379.04      353.19      8.08 o 
   4  -5   6       69.19       72.35      3.69 o 
   5  -5   6      707.85      708.98     25.04 o 
   6  -5   6       24.06       19.23      5.12 o 
   7  -5   6       14.61       17.30      5.60 o 
   8  -5   6        1.55        0.73      7.88 o 
   9  -5   6       60.38       49.79     10.30 o 
  -6  -4   6      296.32      288.72     14.35 o 
  -5  -4   6      319.23      337.53     12.41 o 
  -4  -4   6      353.93      296.12     11.18 o 
  -3  -4   6     2293.90     2246.43     35.27 o 
  -2  -4   6       40.33       48.70      5.72 o 
  -1  -4   6     2783.22     2737.35     28.34 o 
   0  -4   6     8011.34     7747.82     66.83 o 
   1  -4   6     1727.76     1665.95     16.37 o 
   2  -4   6     2813.83     2699.76     24.83 o 
   3  -4   6     1822.59     1743.15     16.98 o 
   4  -4   6     3625.11     3606.06     35.42 o 
   5  -4   6      147.53      143.21      7.00 o 
   6  -4   6      375.87      339.52     13.48 o 
   7  -4   6      809.19      781.48     16.65 o 
   8  -4   6        9.93       19.81      8.05 o 
   9  -4   6      127.90      132.05      9.64 o 
  -7  -3   6      292.18      318.85     13.46 o 
  -6  -3   6      136.52      132.72     14.38 o 
  -5  -3   6       10.50        7.60      5.74 o 
  -4  -3   6       25.77       39.71      5.85 o 
  -3  -3   6       29.41       33.43      5.25 o 
  -2  -3   6       81.85       76.70      3.53 o 
  -1  -3   6     5167.68     5078.56     49.44 o 
   0  -3   6       62.31       83.48      2.95 o 
   1  -3   6     3993.73     4110.40     39.76 o 
   2  -3   6     3251.67     3052.02     27.45 o 
   3  -3   6      460.59      432.85      5.77 o 
   4  -3   6     4786.70     4589.52     66.73 o 
   5  -3   6     1928.66     1915.86     25.16 o 
   6  -3   6      705.38      654.74     12.53 o 
   7  -3   6      585.47      562.95     14.67 o 
   8  -3   6      862.68      838.63     19.14 o 
   9  -3   6      849.28      891.36     20.99 o 
  -7  -2   6       99.04      100.63      8.72 o 
  -6  -2   6       23.49       21.29      9.65 o 
  -5  -2   6     1471.03     1474.85     29.29 o 
  -4  -2   6      290.29      300.40      9.87 o 
  -3  -2   6       36.23       34.90      2.75 o 
  -2  -2   6      594.97      584.51      7.29 o 
  -1  -2   6      488.88      571.85      9.04 o 
   0  -2   6       40.54       63.21      2.79 o 
   1  -2   6      375.36      439.75      6.61 o 
   2  -2   6      408.35      428.08      6.45 o 
   3  -2   6      377.16      398.17      8.24 o 
   4  -2   6      662.70      653.35     11.38 o 
   5  -2   6        1.10        1.91      3.66 o 
   6  -2   6     1430.89     1416.28     35.36 o 
   7  -2   6       38.27       40.52      6.29 o 
   8  -2   6      286.60      286.48     11.91 o 
   9  -2   6     1003.65      972.88     22.42 o 
  -8  -1   6       65.71       42.93     13.67 o 
  -7  -1   6      142.95      139.14     12.35 o 
  -6  -1   6       40.74       43.53      6.02 o 
  -5  -1   6        4.89       -0.66      7.09 o 
  -4  -1   6       70.19       71.09      4.96 o 
  -3  -1   6      700.45      683.13      9.21 o 
  -2  -1   6      310.06      302.87      4.98 o 
  -1  -1   6     3303.32     3656.79     35.35 o 
   0  -1   6       49.00       25.12      2.10 o 
   1  -1   6       34.10       40.62      2.23 o 
   2  -1   6     1013.14      945.61     17.58 o 
   3  -1   6      700.39      689.83     11.26 o 
   4  -1   6      152.98      141.38      5.67 o 
   5  -1   6        8.01        6.72      4.68 o 
   6  -1   6      743.72      712.35     16.18 o 
   7  -1   6      345.33      347.16     12.21 o 
   8  -1   6       96.74       82.99      8.35 o 
  -8   0   6       80.07      110.62     14.63 o 
  -7   0   6     2319.61     2315.58     36.45 o 
  -6   0   6      301.45      305.37      7.84 o 
  -5   0   6      655.27      618.75      9.22 o 
  -4   0   6     3777.80     3813.23     45.65 o 
  -3   0   6      976.65      986.83     12.92 o 
  -2   0   6      811.93      754.85     11.14 o 
  -1   0   6     2541.85     2716.38     27.53 o 
   0   0   6     2406.71     2543.08     26.12 o 
   1   0   6       68.41       93.61      2.95 o 
   2   0   6        7.95        6.24      2.54 o 
   3   0   6      750.69      770.59     12.21 o 
   4   0   6      845.89      839.03     16.54 o 
   5   0   6      259.09      223.92      9.45 o 
   6   0   6      181.40      148.50     16.80 o 
   7   0   6      718.90      736.76     28.08 o 
   8   0   6      129.37      126.87      9.56 o 
  -9   1   6      217.87      209.81     17.33 o 
  -8   1   6      570.95      537.22     23.12 o 
  -7   1   6      235.83      246.61     12.88 o 
  -6   1   6      607.93      587.76     12.12 o 
  -5   1   6     3005.82     2958.83     35.57 o 
  -4   1   6      299.74      268.26      7.69 o 
  -3   1   6     1616.32     1526.38     16.36 o 
  -2   1   6     6228.78     6259.14     60.21 o 
  -1   1   6     4524.51     4676.41     45.70 o 
   0   1   6     4468.76     4369.85     50.85 o 
   1   1   6     5854.60     6015.38     52.47 o 
   2   1   6     1054.77      959.95     10.27 o 
   3   1   6      976.23      969.18     11.48 o 
   4   1   6     2282.88     2266.52     35.77 o 
   5   1   6      429.34      431.30     12.44 o 
   6   1   6       17.14        7.39      5.71 o 
   7   1   6      432.85      433.96     14.39 o 
   8   1   6        6.14       -2.98      9.40 o 
  -9   2   6      522.66      471.33     22.39 o 
  -8   2   6       44.64       45.29      9.06 o 
  -7   2   6       24.74       31.68      7.60 o 
  -6   2   6        1.64       -0.31      4.45 o 
  -5   2   6      299.96      306.64     13.93 o 
  -4   2   6       45.82       44.32      3.07 o 
  -3   2   6      358.73      315.27      5.17 o 
  -2   2   6      299.32      306.84      4.91 o 
  -1   2   6     3989.44     3973.16     35.23 o 
   0   2   6     2780.93     2738.89     28.58 o 
   1   2   6     2301.49     2353.15     22.15 o 
   2   2   6     6622.02     6521.77     60.78 o 
   3   2   6     2025.76     2063.05     21.66 o 
   4   2   6     2372.47     2278.40     54.97 o 
   5   2   6     1440.33     1470.42     26.85 o 
   6   2   6      721.55      706.22     17.74 o 
   7   2   6      531.00      579.98     22.22 o 
  -9   3   6       61.76       53.17     10.58 o 
  -8   3   6       76.48       78.38     10.13 o 
  -7   3   6      455.49      452.26     17.84 o 
  -6   3   6        3.38        1.17      4.81 o 
  -5   3   6      455.98      438.50     11.92 o 
  -4   3   6     1504.04     1542.03     21.70 o 
  -3   3   6      228.02      233.44      7.45 o 
  -2   3   6      586.32      630.03      8.90 o 
  -1   3   6      671.39      758.89     10.35 o 
   0   3   6      163.64      158.19      4.82 o 
   1   3   6      130.61      140.71      4.24 o 
   2   3   6      230.61      231.14      5.47 o 
   3   3   6      656.20      622.82     10.17 o 
   4   3   6     1652.50     1705.88     29.49 o 
   5   3   6       29.17       42.20      6.71 o 
   6   3   6      673.09      681.37     23.57 o 
  -9   4   6       68.24       70.79      8.78 o 
  -8   4   6      238.07      234.42     11.09 o 
  -7   4   6       20.98        8.89      6.18 o 
  -6   4   6       10.24        5.88      4.43 o 
  -5   4   6       77.54       74.49      5.41 o 
  -4   4   6        5.56        3.50      5.77 o 
  -3   4   6      668.79      635.19     12.03 o 
  -2   4   6       86.73       81.67      3.85 o 
  -1   4   6      160.10      174.86      4.74 o 
   0   4   6     1199.30     1195.03     13.22 o 
   1   4   6       10.38        2.88      2.01 o 
   2   4   6       60.77       64.11      3.74 o 
   3   4   6      284.30      275.46     10.26 o 
   4   4   6        1.33        3.05      5.61 o 
   5   4   6      186.56      219.15     14.57 o 
  -9   5   6     1218.81     1182.84     46.76 o 
  -8   5   6       34.04       45.11     12.83 o 
  -7   5   6      299.02      305.03     11.91 o 
  -6   5   6     1147.39     1150.42     18.87 o 
  -5   5   6        4.55       -0.18      5.50 o 
  -4   5   6      330.51      314.90     13.34 o 
  -3   5   6      151.85      160.90      7.01 o 
  -2   5   6       32.24       38.44      4.15 o 
  -1   5   6      126.56      141.27      4.54 o 
   0   5   6       53.00       49.24      3.58 o 
   1   5   6        4.38        2.53      3.14 o 
   2   5   6      413.93      423.17     13.78 o 
   3   5   6       51.17       55.25      8.55 o 
   4   5   6      284.46      289.93     15.70 o 
  -9   6   6      993.31      936.15     22.87 o 
  -8   6   6      451.40      449.30     15.34 o 
  -7   6   6      293.48      314.36     22.28 o 
  -6   6   6      771.60      755.61     15.00 o 
  -5   6   6     1338.59     1280.62     20.59 o 
  -4   6   6     1356.49     1366.24     21.27 o 
  -3   6   6      353.89      363.44     10.07 o 
  -2   6   6     2002.87     1973.44     23.65 o 
  -1   6   6      574.10      575.50     10.75 o 
   0   6   6       40.56       43.11      3.85 o 
   1   6   6      427.94      419.95      8.79 o 
   2   6   6       33.85       37.62      5.12 o 
   3   6   6       34.86       30.50      8.61 o 
  -8   7   6       49.33       47.68      8.90 o 
  -7   7   6      473.46      475.75     15.38 o 
  -6   7   6       90.07       93.28      7.25 o 
  -5   7   6      428.50      434.57     11.93 o 
  -4   7   6      935.37      892.57     16.67 o 
  -3   7   6      299.22      307.31      8.62 o 
  -2   7   6      909.15      914.37     14.32 o 
  -1   7   6     1906.16     1892.00     23.63 o 
   0   7   6     1792.44     1832.29     35.47 o 
   1   7   6      142.23      150.58      8.22 o 
   2   7   6     1227.02     1169.29     30.33 o 
  -8   8   6        0.88        5.91      8.61 o 
  -7   8   6       45.34       41.38      8.93 o 
  -6   8   6      158.92      164.03      8.88 o 
  -5   8   6      419.84      417.53     12.29 o 
  -4   8   6      415.67      384.96     11.56 o 
  -3   8   6        7.11        7.47      7.52 o 
  -2   8   6       20.64       22.66      6.98 o 
  -1   8   6        2.31        0.30      6.30 o 
   0   8   6      158.19      181.60     11.05 o 
  -6   9   6       23.62       12.33      7.07 o 
  -5   9   6        6.26       -8.73      6.30 o 
  -4   9   6        9.94        1.96      6.61 o 
  -3   9   6       12.94        7.23      5.55 o 
  -2   9   6      314.85      341.90     16.37 o 
   4 -10   7      184.29      226.84     15.85 o 
   0  -9   7      118.44      157.28     14.01 o 
   1  -9   7       16.07       19.48      6.36 o 
   2  -9   7        4.01       10.21      4.79 o 
   3  -9   7      308.55      313.17      8.79 o 
   4  -9   7       25.23       28.25      4.91 o 
   5  -9   7       19.33       29.35      6.68 o 
   6  -9   7      364.98      380.48     10.60 o 
   7  -9   7       16.10       18.06      9.90 o 
  -2  -8   7      125.72      131.02      8.68 o 
  -1  -8   7     2107.80     2132.89     30.41 o 
   0  -8   7      989.10     1031.99     23.26 o 
   1  -8   7      298.24      286.76      8.15 o 
   2  -8   7      712.88      750.50     18.10 o 
   3  -8   7      263.99      250.46      7.51 o 
   4  -8   7      623.73      620.46     11.95 o 
   5  -8   7        7.97       15.79      8.44 o 
   6  -8   7      438.43      447.72     23.29 o 
   7  -8   7      113.25      119.60      8.49 o 
  -3  -7   7       74.73       71.67      9.39 o 
  -2  -7   7      226.58      207.43      9.17 o 
  -1  -7   7     1321.26     1316.23     20.73 o 
   0  -7   7       44.79       43.41      5.86 o 
   1  -7   7     2312.13     2241.85     25.29 o 
   2  -7   7      293.80      297.20      7.61 o 
   3  -7   7      860.68      858.66     13.10 o 
   4  -7   7     2260.70     2240.35     24.75 o 
   5  -7   7      149.00      156.93      8.34 o 
   6  -7   7     1325.16     1339.92     24.17 o 
   7  -7   7      634.39      629.96     16.74 o 
   8  -7   7       84.53       78.13      7.97 o 
  -4  -6   7       55.16       38.88      8.58 o 
  -3  -6   7      307.82      292.15     12.64 o 
  -2  -6   7        7.43        7.34      5.15 o 
  -1  -6   7       39.78       47.30      5.53 o 
   0  -6   7      141.40      136.68      5.47 o 
   1  -6   7       35.40       33.50      3.90 o 
   2  -6   7       12.47       14.90      3.12 o 
   3  -6   7      747.54      691.63     14.33 o 
   4  -6   7      181.73      175.81     10.58 o 
   5  -6   7      778.59      772.96     16.42 o 
   6  -6   7     1989.23     1932.68     31.38 o 
   7  -6   7       10.28       15.82      6.11 o 
   8  -6   7     1955.80     1977.85     33.03 o 
   9  -6   7      694.46      688.85     24.48 o 
  -5  -5   7       41.27       46.52      8.52 o 
  -4  -5   7       48.45       48.21      7.79 o 
  -3  -5   7      256.40      237.79     11.02 o 
  -2  -5   7       71.75       68.67     13.48 o 
  -1  -5   7     2082.59     2020.98     22.64 o 
   0  -5   7      516.37      525.94      8.93 o 
   1  -5   7      453.10      442.18      7.17 o 
   2  -5   7     2192.59     2098.48     20.49 o 
   3  -5   7       31.06       33.55      3.59 o 
   4  -5   7      163.14      160.36      6.42 o 
   5  -5   7        2.03       -1.19      4.76 o 
   6  -5   7      296.79      272.68     10.26 o 
   7  -5   7      125.32      138.65      8.37 o 
   8  -5   7     1067.47     1102.39     30.83 o 
   9  -5   7        1.74       -0.03      7.32 o 
  -6  -4   7        4.51       -2.51      7.35 o 
  -5  -4   7      888.42      848.56     19.43 o 
  -4  -4   7      698.53      713.55     16.96 o 
  -3  -4   7       20.23       15.84     11.48 o 
  -2  -4   7        2.30       -1.88      3.71 o 
  -1  -4   7      168.76      169.44      6.21 o 
   0  -4   7        1.51        1.76      2.54 o 
   1  -4   7     1114.12     1124.93     12.21 o 
   2  -4   7      178.48      158.39      5.34 o 
   3  -4   7      220.89      210.92      4.83 o 
   4  -4   7     1154.00     1089.06     23.67 o 
   5  -4   7       45.68       43.44      5.20 o 
   6  -4   7     4727.57     4540.08     56.76 o 
   7  -4   7       46.45       48.43      5.59 o 
   8  -4   7        3.50       -2.36      6.95 o 
   9  -4   7      123.34      126.80     10.21 o 
  -7  -3   7      406.78      420.85     15.13 o 
  -6  -3   7     1213.60     1187.21     23.82 o 
  -5  -3   7     1418.87     1431.21     37.11 o 
  -4  -3   7      803.35      803.17     17.21 o 
  -3  -3   7     4702.06     4726.34     66.40 o 
  -2  -3   7     2159.01     2069.74     25.60 o 
  -1  -3   7     3763.02     3706.81     57.53 o 
   0  -3   7     2720.94     2666.74     27.57 o 
   1  -3   7      190.56      186.72      6.78 o 
   2  -3   7      997.36     1004.95     12.36 o 
   3  -3   7      273.83      266.61      7.42 o 
   4  -3   7     1138.48     1160.03     17.15 o 
   5  -3   7      177.37      166.39      6.71 o 
   6  -3   7       14.59       18.02      4.60 o 
   7  -3   7       27.12       27.16      6.26 o 
   8  -3   7      428.93      398.16     13.67 o 
   9  -3   7       49.26       45.22      8.37 o 
  -7  -2   7       73.28       68.23      8.23 o 
  -6  -2   7      665.22      642.73     15.87 o 
  -5  -2   7      661.64      635.24     15.00 o 
  -4  -2   7       14.53       14.90      5.12 o 
  -3  -2   7     2043.70     1981.40     21.62 o 
  -2  -2   7     4518.08     4506.13     39.83 o 
  -1  -2   7     5037.24     4904.78     81.44 o 
   0  -2   7      675.99      555.97      7.28 o 
   1  -2   7     5161.15     5091.52     49.62 o 
   2  -2   7     5880.60     5940.21     57.40 o 
   3  -2   7       20.66       12.98      3.56 o 
   4  -2   7     4951.84     4816.07     55.87 o 
   5  -2   7      277.94      282.92      8.34 o 
   6  -2   7      467.01      418.56     12.69 o 
   7  -2   7      186.59      205.77     10.13 o 
   8  -2   7      278.88      273.49     15.98 o 
  -8  -1   7      468.19      480.61     24.59 o 
  -7  -1   7        2.18        0.56      6.16 o 
  -6  -1   7      169.62      182.31     10.02 o 
  -5  -1   7      795.58      780.91     16.16 o 
  -4  -1   7       17.80       13.41      3.02 o 
  -3  -1   7      990.60     1006.33     11.10 o 
  -2  -1   7       19.87       22.47      2.46 o 
  -1  -1   7     2149.80     2072.05     23.14 o 
   0  -1   7      903.60      843.52     13.98 o 
   1  -1   7     2416.11     2316.82     21.57 o 
   2  -1   7     1674.51     1621.70     21.15 o 
   3  -1   7     3927.23     3882.44     45.50 o 
   4  -1   7     1017.90     1003.22     15.43 o 
   5  -1   7      784.76      723.54     16.02 o 
   6  -1   7     2476.15     2387.54     51.68 o 
   7  -1   7      346.26      333.62     12.36 o 
   8  -1   7      321.35      326.30     17.16 o 
  -8   0   7      168.91      153.04     16.09 o 
  -7   0   7       60.48       68.08     12.32 o 
  -6   0   7      200.52      206.58      8.96 o 
  -5   0   7      442.45      438.71      7.94 o 
  -4   0   7       90.72       97.91      5.21 o 
  -3   0   7     1788.06     1810.91     19.50 o 
  -2   0   7      531.95      583.09      8.37 o 
  -1   0   7      388.22      370.70      9.92 o 
   0   0   7      189.86      171.16      4.92 o 
   1   0   7      677.93      716.06      8.60 o 
   2   0   7      377.80      397.46     10.82 o 
   3   0   7      438.76      432.49      9.27 o 
   4   0   7      206.94      201.85      8.86 o 
   5   0   7      129.58      103.16      7.12 o 
   6   0   7      213.16      214.60     10.66 o 
   7   0   7      667.98      612.77     24.93 o 
   8   0   7      547.49      598.55     20.42 o 
  -8   1   7       62.43       69.88     13.05 o 
  -7   1   7      604.47      579.41     19.36 o 
  -6   1   7       47.94       52.69      5.65 o 
  -5   1   7       21.65       26.25      3.58 o 
  -4   1   7      244.61      243.42      6.51 o 
  -3   1   7     2402.50     2522.14     25.99 o 
  -2   1   7      125.42      141.72      4.37 o 
  -1   1   7      129.32      122.06      4.19 o 
   0   1   7       43.55       41.49      4.14 o 
   1   1   7     1151.06     1148.21     12.36 o 
   2   1   7       51.54       42.77      3.21 o 
   3   1   7       15.06       17.02      4.85 o 
   4   1   7     2230.88     2132.77     34.56 o 
   5   1   7       71.13       58.10      6.62 o 
   6   1   7        9.72        2.58      6.11 o 
   7   1   7      338.35      351.52     18.71 o 
  -9   2   7      429.38      402.12     21.83 o 
  -8   2   7      424.79      417.20     17.84 o 
  -7   2   7      280.66      300.51     14.85 o 
  -6   2   7     1514.85     1507.16     37.16 o 
  -5   2   7     2787.36     2727.08     43.19 o 
  -4   2   7       14.27       15.50      4.85 o 
  -3   2   7     3362.64     3470.44     41.30 o 
  -2   2   7     1363.73     1380.03     14.05 o 
  -1   2   7        5.54        5.94      2.32 o 
   0   2   7      688.19      678.55      8.60 o 
   1   2   7      173.94      188.95      7.43 o 
   2   2   7        3.06        4.22      2.48 o 
   3   2   7      208.00      162.05      6.75 o 
   4   2   7       66.08       66.17      6.64 o 
   5   2   7      438.79      423.85     13.42 o 
   6   2   7      457.19      478.33     27.09 o 
   7   2   7        3.44      -11.03      9.00 o 
  -9   3   7        1.77        1.63      9.57 o 
  -8   3   7      487.12      537.95     20.71 o 
  -7   3   7      428.70      420.24     17.61 o 
  -6   3   7      369.67      355.43     11.61 o 
  -5   3   7     1268.39     1277.10     19.49 o 
  -4   3   7      928.63      913.39     15.21 o 
  -3   3   7     4848.61     4732.98     57.34 o 
  -2   3   7     1786.38     1811.46     21.68 o 
  -1   3   7     4473.72     4412.05     44.85 o 
   0   3   7     1051.87      980.24     34.38 o 
   1   3   7      786.77      801.26     10.02 o 
   2   3   7     4882.83     4832.79     48.40 o 
   3   3   7      220.70      197.38      9.92 o 
   4   3   7      309.01      339.95     17.81 o 
   5   3   7      678.66      661.46     17.09 o 
   6   3   7        6.76        9.45      9.17 o 
  -9   4   7        3.25       -2.41      9.90 o 
  -8   4   7        4.41        2.56      6.74 o 
  -7   4   7        2.17        5.81      5.09 o 
  -6   4   7      204.26      215.55      8.47 o 
  -5   4   7      140.12      132.62      6.59 o 
  -4   4   7      156.51      162.36      6.86 o 
  -3   4   7     1759.97     1760.14     31.44 o 
  -2   4   7      404.07      388.97     10.03 o 
  -1   4   7     1672.11     1657.99     19.41 o 
   0   4   7     2535.94     2508.41     24.33 o 
   1   4   7     1254.31     1253.29     14.08 o 
   2   4   7     2705.08     2579.44     32.85 o 
   3   4   7     1232.66     1219.84     37.85 o 
   4   4   7     1330.38     1353.66     83.10 o 
   5   4   7      391.11      416.87     18.62 o 
  -9   5   7        3.29       16.37      8.22 o 
  -8   5   7        1.57        2.86      7.16 o 
  -7   5   7      329.31      348.77     10.87 o 
  -6   5   7      297.45      271.35      9.50 o 
  -5   5   7       76.22       75.64      6.09 o 
  -4   5   7       65.94       80.34      6.04 o 
  -3   5   7     1002.85      977.96     16.88 o 
  -2   5   7       25.96       25.59      5.14 o 
  -1   5   7       46.86       43.95      4.52 o 
   0   5   7      307.29      300.60      6.70 o 
   1   5   7      691.46      661.51     19.97 o 
   2   5   7      448.54      450.05     10.79 o 
   3   5   7        5.50        4.71      4.84 o 
   4   5   7      544.08      545.32     20.37 o 
  -8   6   7        0.04       -6.04      7.41 o 
  -7   6   7        4.77        5.81      5.90 o 
  -6   6   7       15.07       20.40      5.81 o 
  -5   6   7      253.78      262.19      9.75 o 
  -4   6   7       24.62       19.19      6.34 o 
  -3   6   7      398.26      375.00     10.81 o 
  -2   6   7      210.76      213.61      7.44 o 
  -1   6   7        5.24        5.65      4.49 o 
   0   6   7       70.57       68.08      5.41 o 
   1   6   7       37.95       41.69      4.13 o 
   2   6   7      154.38      141.11     10.86 o 
   3   6   7      151.69      116.02     11.20 o 
  -8   7   7      246.65      233.41     13.04 o 
  -7   7   7      155.20      163.16      9.01 o 
  -6   7   7      125.89      120.61      8.65 o 
  -5   7   7      344.31      341.22     11.22 o 
  -4   7   7        1.46       -1.97      5.52 o 
  -3   7   7      126.55      135.57      7.82 o 
  -2   7   7       54.21       59.94      7.72 o 
  -1   7   7       35.63       36.02      5.34 o 
   0   7   7       18.74       20.86      5.18 o 
   1   7   7       36.92       42.04      7.90 o 
  -7   8   7      839.78      853.90     18.41 o 
  -6   8   7      121.86      131.04      9.12 o 
  -5   8   7      890.20      934.48     18.69 o 
  -4   8   7      678.05      693.00     15.65 o 
  -3   8   7      219.83      245.44     10.90 o 
  -2   8   7      146.51      153.32      7.38 o 
  -1   8   7      156.94      153.05      7.47 o 
   0   8   7      349.09      398.86     15.64 o 
   1  -9   8      361.18      386.88     12.93 o 
   2  -9   8       34.88       50.46      5.73 o 
   3  -9   8       81.26       89.58      8.84 o 
   4  -9   8        3.93        5.80      7.85 o 
   5  -9   8      444.34      496.02     14.77 o 
   6  -9   8       68.09       61.26     12.72 o 
  -1  -8   8       51.49       51.49      7.15 o 
   0  -8   8      186.43      204.44      9.24 o 
   1  -8   8      217.70      212.60      7.64 o 
   2  -8   8      197.06      202.57      7.21 o 
   3  -8   8      243.09      233.59      7.61 o 
   4  -8   8       83.89       83.11      7.59 o 
   5  -8   8       68.18       63.66      6.09 o 
   6  -8   8      553.79      577.52     15.55 o 
   7  -8   8      453.96      456.59     14.59 o 
  -3  -7   8      424.11      400.47     15.49 o 
  -2  -7   8        5.08       12.33      8.66 o 
  -1  -7   8      606.70      594.43     13.33 o 
   0  -7   8        0.85       -3.25      4.13 o 
   1  -7   8      274.00      279.46      7.87 o 
   2  -7   8      254.39      246.00      7.31 o 
   3  -7   8       33.65       45.40      4.44 o 
   4  -7   8       22.81       23.43      5.58 o 
   5  -7   8      546.15      523.06     14.93 o 
   6  -7   8        4.59        4.52      5.14 o 
   7  -7   8       91.06      112.55      9.40 o 
   8  -7   8      157.02      163.06      9.99 o 
  -4  -6   8      453.17      474.54     16.07 o 
  -3  -6   8     1684.60     1660.38     30.48 o 
  -2  -6   8     1187.78     1183.98     23.56 o 
  -1  -6   8     1338.78     1305.65     17.11 o 
   0  -6   8      656.56      647.22     10.84 o 
   1  -6   8     1437.52     1440.68     20.81 o 
   2  -6   8      838.83      848.38     10.93 o 
   3  -6   8      217.21      202.11      8.00 o 
   4  -6   8     1829.53     1783.09     24.56 o 
   5  -6   8       17.64       11.24      4.70 o 
   6  -6   8      391.51      407.87     10.73 o 
   7  -6   8       70.65       64.20      6.28 o 
   8  -6   8       24.26       21.32      6.15 o 
  -5  -5   8        2.86       -1.44      8.33 o 
  -4  -5   8      592.88      594.76     16.51 o 
  -3  -5   8      144.66      151.67      9.31 o 
  -2  -5   8      383.89      380.73     12.49 o 
  -1  -5   8     1587.18     1578.23     21.75 o 
   0  -5   8       83.43       89.37      4.66 o 
   1  -5   8     2693.93     2656.47     25.48 o 
   2  -5   8     1240.73     1235.54     15.06 o 
   3  -5   8     1386.35     1385.54     19.87 o 
   4  -5   8     1178.12     1156.33     17.72 o 
   5  -5   8     1953.28     1923.85     26.18 o 
   6  -5   8      313.53      305.61     11.89 o 
   7  -5   8      292.48      289.96      9.75 o 
   8  -5   8     1365.58     1353.93     21.78 o 
  -6  -4   8       17.88       16.51      8.32 o 
  -5  -4   8      351.97      344.24     13.41 o 
  -4  -4   8       42.20       37.38      8.52 o 
  -3  -4   8       31.84       25.16      6.27 o 
  -2  -4   8      527.62      499.24     10.57 o 
  -1  -4   8      592.12      591.32     21.10 o 
   0  -4   8      259.41      279.25      6.81 o 
   1  -4   8      445.99      396.48      7.71 o 
   2  -4   8      227.15      229.11      6.89 o 
   3  -4   8     2879.89     2841.10     35.09 o 
   4  -4   8      864.74      880.65     14.73 o 
   5  -4   8      503.47      488.18     12.99 o 
   6  -4   8     1101.54     1059.73     17.44 o 
   7  -4   8     1195.26     1151.59     18.94 o 
   8  -4   8      802.33      804.41     19.70 o 
  -6  -3   8      285.43      289.23     16.60 o 
  -5  -3   8       23.59       25.89      6.76 o 
  -4  -3   8      362.98      357.68     13.31 o 
  -3  -3   8     1040.63     1008.51     19.32 o 
  -2  -3   8      839.11      836.19     13.40 o 
  -1  -3   8     1464.53     1397.72     17.03 o 
   0  -3   8      555.61      549.95     10.77 o 
   1  -3   8      747.59      758.11     10.59 o 
   2  -3   8      140.36      124.96      6.77 o 
   3  -3   8      198.21      212.79      7.35 o 
   4  -3   8      633.00      629.47     12.04 o 
   5  -3   8      207.42      208.66      8.99 o 
   6  -3   8       62.21       69.33      5.92 o 
   7  -3   8      146.14      126.02      8.64 o 
   8  -3   8      596.87      613.97     17.31 o 
  -7  -2   8      439.27      434.84     14.81 o 
  -6  -2   8      670.56      695.13     16.88 o 
  -5  -2   8      675.16      645.83     15.43 o 
  -4  -2   8      478.86      475.85     12.51 o 
  -3  -2   8     2475.16     2458.44     26.29 o 
  -2  -2   8       59.32       70.09      3.41 o 
  -1  -2   8       13.85       12.31      2.68 o 
   0  -2   8        1.33       -0.23      2.85 o 
   1  -2   8     1550.87     1496.92     15.30 o 
   2  -2   8       30.38       34.35      4.61 o 
   3  -2   8      430.20      414.68      9.43 o 
   4  -2   8     4369.87     4232.16     50.15 o 
   5  -2   8      317.62      293.18     11.98 o 
   6  -2   8       49.22       53.68      6.79 o 
   7  -2   8       85.31       74.44     12.52 o 
   8  -2   8      474.14      439.05     15.01 o 
  -7  -1   8      105.26      103.64     14.85 o 
  -6  -1   8     2187.31     2175.98     35.13 o 
  -5  -1   8     2185.46     2143.57     33.75 o 
  -4  -1   8      540.28      538.21      8.93 o 
  -3  -1   8     7008.45     6979.29     60.60 o 
  -2  -1   8     1696.75     1765.31     19.18 o 
  -1  -1   8     2489.07     2440.08     23.85 o 
   0  -1   8      280.68      249.53      5.22 o 
   1  -1   8     1984.03     2048.61     19.74 o 
   2  -1   8     3693.38     3641.16     37.60 o 
   3  -1   8      819.38      776.84     13.15 o 
   4  -1   8      486.95      479.61     10.51 o 
   5  -1   8       30.53       34.80      5.98 o 
   6  -1   8      159.64      176.16      9.20 o 
   7  -1   8      107.96      115.36      8.92 o 
   8  -1   8      149.20      147.89     11.03 o 
  -8   0   8       50.06       33.70     13.78 o 
  -7   0   8      135.79      153.83     15.02 o 
  -6   0   8      331.46      331.62     18.74 o 
  -5   0   8       37.75       50.00      3.91 o 
  -4   0   8     5355.39     5366.12    103.25 o 
  -3   0   8     1445.67     1377.55     16.01 o 
  -2   0   8      840.08      794.58     10.74 o 
  -1   0   8     5917.86     5773.92     57.09 o 
   0   0   8     2058.38     2110.82     22.88 o 
   1   0   8     1948.08     1908.75     23.16 o 
   2   0   8     4296.64     4117.41     42.05 o 
   3   0   8      875.72      865.08     14.29 o 
   4   0   8     1014.88      978.44     19.61 o 
   5   0   8      116.30      128.67      8.03 o 
   6   0   8     1509.00     1437.06     27.18 o 
   7   0   8       12.88        6.68      7.43 o 
  -8   1   8       68.64       77.81     13.84 o 
  -6   1   8       30.66       28.65      5.62 o 
  -5   1   8        0.93        3.65      5.01 o 
  -4   1   8      566.73      564.04     10.33 o 
  -3   1   8       14.65       14.09      3.29 o 
  -2   1   8     1516.31     1492.66     20.39 o 
  -1   1   8      338.52      310.43      6.53 o 
   0   1   8      761.53      794.85      9.70 o 
   1   1   8     5433.83     5433.70     66.48 o 
   2   1   8       24.88       23.55      4.22 o 
   3   1   8     3602.44     3359.53     50.61 o 
   4   1   8     1156.26     1203.15     23.04 o 
   5   1   8      304.31      340.07     21.01 o 
   6   1   8     1084.01     1103.88     23.49 o 
   7   1   8      865.25      879.72     29.00 o 
  -7   2   8       11.70       19.58      8.55 o 
  -6   2   8      962.31      951.73     19.89 o 
  -5   2   8       56.85       56.36      6.37 o 
  -4   2   8       27.37       26.19      8.21 o 
  -3   2   8     1004.67     1013.01     13.18 o 
  -2   2   8       28.57       24.05      2.70 o 
  -1   2   8       28.69       25.40      3.57 o 
   0   2   8      261.76      287.27      5.96 o 
   1   2   8        6.98        8.37      3.24 o 
   2   2   8       59.52       70.95      7.55 o 
   3   2   8      373.23      353.24      9.54 o 
   4   2   8      104.69       88.87      9.45 o 
   5   2   8     1242.20     1187.08     24.00 o 
   6   2   8      185.42      209.22     11.96 o 
  -8   3   8       15.87       12.10      9.34 o 
  -7   3   8      103.44      109.65      8.33 o 
  -6   3   8       30.14       27.23      6.34 o 
  -5   3   8       51.97       51.75      5.46 o 
  -4   3   8      192.08      168.08      7.39 o 
  -3   3   8      277.19      274.39      8.75 o 
  -2   3   8        4.90        2.91      3.01 o 
  -1   3   8      974.73      968.37     14.58 o 
   0   3   8      193.68      193.13      6.14 o 
   1   3   8      514.76      489.59      9.01 o 
   2   3   8      457.73      473.47     10.74 o 
   3   3   8      254.34      207.88      8.80 o 
   4   3   8      115.22      114.18      8.40 o 
   5   3   8      141.92      144.83      9.69 o 
  -8   4   8     1205.11     1187.02     25.03 o 
  -7   4   8      889.18      864.54     16.59 o 
  -6   4   8       30.65       24.32      5.54 o 
  -5   4   8     1822.36     1833.79     26.59 o 
  -4   4   8      215.86      223.04      9.59 o 
  -3   4   8      483.46      456.39     12.34 o 
  -2   4   8      276.28      289.32      9.43 o 
  -1   4   8      396.75      391.10      8.00 o 
   0   4   8      142.07      138.66      6.28 o 
   1   4   8       99.79       89.53      4.23 o 
   2   4   8      194.33      197.13      8.24 o 
   3   4   8      874.83      886.85     33.62 o 
   4   4   8       64.81       71.42      7.90 o 
   5   4   8        2.31       -3.15      8.61 o 
  -8   5   8      396.14      388.85     14.65 o 
  -7   5   8      197.16      194.04     12.18 o 
  -6   5   8      511.54      530.58     12.83 o 
  -5   5   8     1140.49     1167.67     19.77 o 
  -4   5   8     1236.39     1214.31     21.66 o 
  -3   5   8     2211.58     2211.26     39.61 o 
  -2   5   8      216.08      220.01      9.13 o 
  -1   5   8     1690.89     1644.34     24.83 o 
   0   5   8     2485.50     2504.89     25.05 o 
   1   5   8      514.95      502.13     11.43 o 
   2   5   8      714.46      707.66     16.56 o 
   3   5   8      554.25      521.15     12.53 o 
   4   5   8       43.41       42.09      9.57 o 
  -8   6   8      107.61       91.27     10.15 o 
  -7   6   8      414.39      365.47     11.89 o 
  -6   6   8      163.96      166.79      8.61 o 
  -5   6   8      173.20      179.38      8.49 o 
  -4   6   8      251.25      228.82     21.23 o 
  -3   6   8      194.25      189.15      8.80 o 
  -2   6   8      716.78      733.70     15.29 o 
  -1   6   8      923.07      951.45     14.89 o 
   0   6   8      835.74      850.21     14.00 o 
   1   6   8     1702.53     1743.50     33.05 o 
   2   6   8      617.95      611.54     20.14 o 
  -7   7   8       30.41       30.25     12.58 o 
  -6   7   8       18.13       15.36      7.44 o 
  -5   7   8      578.86      579.32     14.36 o 
  -4   7   8       70.18       73.71     11.47 o 
  -3   7   8      130.32      117.79      8.89 o 
  -2   7   8      300.81      297.55     11.22 o 
  -1   7   8      160.36      163.97      7.32 o 
   0   7   8       30.76       30.22      5.68 o 
  -6   8   8        1.06       -4.63      6.92 o 
  -5   8   8       56.36       57.22      7.91 o 
  -4   8   8        3.52       -5.26      6.68 o 
  -3   8   8        6.61        8.02      6.82 o 
  -2   8   8        9.54       15.55      7.12 o 
  -1   8   8      152.04      143.73      7.62 o 
   2  -9   9      543.84      560.87     11.80 o 
   3  -9   9      453.00      459.62     14.75 o 
   4  -9   9      409.55      409.70     14.17 o 
   5  -9   9      697.18      717.16     18.24 o 
   0  -8   9      302.99      333.43     12.64 o 
   1  -8   9      184.79      182.73     10.22 o 
   2  -8   9      793.40      822.67     23.79 o 
   3  -8   9     1420.94     1415.52     26.32 o 
   4  -8   9      376.97      400.14     28.84 o 
   5  -8   9      837.36      916.45     17.81 o 
   6  -8   9      560.43      579.47     13.56 o 
   7  -8   9      629.54      642.46     14.72 o 
  -2  -7   9       17.04       26.82     15.67 o 
  -1  -7   9      621.70      617.64     17.26 o 
   0  -7   9       59.77       61.36      5.44 o 
   1  -7   9       29.89       29.90      4.79 o 
   2  -7   9        0.28        1.58      4.13 o 
   3  -7   9      112.62      106.53      7.90 o 
   4  -7   9      330.16      310.86      9.71 o 
   5  -7   9      122.59      127.10      7.14 o 
   6  -7   9      297.86      319.21     10.50 o 
   7  -7   9      818.34      817.74     16.23 o 
  -3  -6   9       42.90       62.23      8.91 o 
  -2  -6   9      557.99      565.32     33.67 o 
  -1  -6   9        5.69       -5.44      5.45 o 
   0  -6   9      670.23      635.78     15.14 o 
   1  -6   9      693.88      650.43     10.81 o 
   2  -6   9        6.68        3.14      3.78 o 
   3  -6   9      841.96      821.49     14.48 o 
   4  -6   9      403.83      377.11     10.11 o 
   5  -6   9       40.22       36.81      5.58 o 
   6  -6   9        5.66       13.36      5.32 o 
   7  -6   9       14.93        9.66      5.73 o 
   8  -6   9        5.40       -2.16      6.03 o 
  -4  -5   9      219.54      230.66     11.90 o 
  -3  -5   9     1287.90     1297.60     25.27 o 
  -2  -5   9       19.19       28.04      6.95 o 
  -1  -5   9        8.26        9.46      4.58 o 
   0  -5   9       35.68       40.40      4.97 o 
   1  -5   9      127.19      120.61      5.43 o 
   2  -5   9       17.64       24.86      3.67 o 
   3  -5   9      759.48      686.60     12.90 o 
   4  -5   9       62.47       56.81      5.44 o 
   5  -5   9      479.08      480.53     11.31 o 
   6  -5   9       10.75       15.54      6.08 o 
   7  -5   9       68.82       54.10      6.43 o 
   8  -5   9      264.20      257.48     10.43 o 
  -5  -4   9      471.35      469.96     15.41 o 
  -4  -4   9     2388.16     2430.20     39.53 o 
  -3  -4   9      515.64      523.65     17.81 o 
  -2  -4   9     2520.43     2526.55     31.67 o 
  -1  -4   9     1443.02     1435.15     20.06 o 
   0  -4   9      534.59      563.21     12.28 o 
   1  -4   9     2854.19     2694.09     32.54 o 
   2  -4   9      920.45      862.54     19.93 o 
   3  -4   9      120.87      136.19      6.27 o 
   4  -4   9      930.29      901.49     24.90 o 
   5  -4   9      385.44      354.59     14.07 o 
   6  -4   9      361.40      360.54     12.87 o 
   7  -4   9       11.90       12.58      5.70 o 
   8  -4   9      257.23      235.19     12.51 o 
  -6  -3   9       71.92       86.35      9.22 o 
  -5  -3   9        5.03        9.36      6.77 o 
  -4  -3   9      459.50      456.28     13.51 o 
  -3  -3   9      290.88      306.07     12.37 o 
  -2  -3   9      660.85      662.08     14.55 o 
  -1  -3   9      695.22      678.87     11.79 o 
   0  -3   9     2178.36     2060.48     64.85 o 
   1  -3   9     2172.64     2011.75     22.32 o 
   2  -3   9      200.54      193.78      7.48 o 
   3  -3   9     6112.20     6119.55     70.38 o 
   4  -3   9       26.16       24.78      4.68 o 
   5  -3   9     1253.64     1214.35     19.61 o 
   6  -3   9     2589.34     2542.84     39.82 o 
   7  -3   9      314.86      294.26     12.47 o 
   8  -3   9      233.94      251.64     21.16 o 
  -7  -2   9       75.32       67.01     15.64 o 
  -6  -2   9      110.07      127.62      9.10 o 
  -5  -2   9      258.99      246.70     10.64 o 
  -4  -2   9       35.43       37.90      7.15 o 
  -3  -2   9      327.84      324.77      8.45 o 
  -2  -2   9      333.79      335.44      8.39 o 
  -1  -2   9       65.34       65.82      3.95 o 
   0  -2   9        4.29        1.02      2.81 o 
   1  -2   9      600.92      572.88      8.20 o 
   2  -2   9     1453.70     1464.50     20.43 o 
   3  -2   9      675.66      649.09     12.22 o 
   4  -2   9       63.47       64.38      5.36 o 
   5  -2   9     2919.35     2856.82     36.60 o 
   6  -2   9      408.49      413.44     13.66 o 
   7  -2   9     1013.21      997.50     22.23 o 
   8  -2   9     1155.33     1148.55     25.27 o 
  -7  -1   9        0.56       -6.70     12.38 o 
  -6  -1   9      203.96      207.34     16.60 o 
  -5  -1   9       17.72       17.11      9.20 o 
  -4  -1   9        4.95        0.78      3.41 o 
  -3  -1   9       41.23       35.86      3.31 o 
  -2  -1   9     1113.70     1139.46     15.94 o 
  -1  -1   9      498.87      469.89      7.86 o 
   0  -1   9       77.04       83.76      3.65 o 
   1  -1   9     2953.64     2995.01     30.45 o 
   2  -1   9      424.25      448.86      8.70 o 
   3  -1   9      800.07      765.02     17.97 o 
   4  -1   9        2.93        0.27      4.38 o 
   5  -1   9      203.43      201.92      9.81 o 
   6  -1   9      108.92      126.88     12.91 o 
   7  -1   9       89.29       80.68      8.77 o 
  -7   0   9       64.51       95.54     14.07 o 
  -6   0   9       28.56       22.45     10.75 o 
  -5   0   9     1384.52     1387.88     20.63 o 
  -4   0   9        5.23        4.01      3.87 o 
  -3   0   9      917.11      900.42     16.95 o 
  -2   0   9      156.91      157.75      5.26 o 
  -1   0   9       44.23       48.38      3.69 o 
   0   0   9       35.72       41.88      3.17 o 
   1   0   9       69.88       67.19      4.25 o 
   2   0   9     1882.47     1857.52     21.70 o 
   3   0   9     2230.37     2185.43     28.73 o 
   4   0   9      231.08      206.18      9.61 o 
   5   0   9     1000.55      932.86     20.42 o 
   6   0   9      588.63      563.99     16.30 o 
   7   0   9      205.90      178.02     11.15 o 
  -8   1   9     1190.64     1182.68     36.57 o 
  -7   1   9      508.59      504.81     22.34 o 
  -6   1   9      677.16      662.01     16.11 o 
  -5   1   9     1844.19     1876.29     32.33 o 
  -4   1   9     4121.47     4124.70     63.11 o 
  -3   1   9     1255.66     1249.16     15.20 o 
  -2   1   9      247.12      237.73      6.23 o 
  -1   1   9     4916.19     5024.58     66.01 o 
   0   1   9     1080.44     1102.65     12.51 o 
   1   1   9      349.35      348.82      7.65 o 
   2   1   9       32.13       33.73      5.02 o 
   3   1   9       74.17       73.72     11.98 o 
   4   1   9       10.69        8.62      5.77 o 
   5   1   9        7.35        9.62     12.74 o 
   6   1   9       16.89       18.89      7.51 o 
  -7   2   9       74.11       79.96      7.87 o 
  -6   2   9     1945.60     1989.25     34.76 o 
  -5   2   9       69.89       75.74      7.21 o 
  -4   2   9     2242.65     2196.82     37.27 o 
  -3   2   9      842.49      852.20     15.14 o 
  -2   2   9     2436.38     2405.91     29.15 o 
  -1   2   9     1626.04     1557.05     44.56 o 
   0   2   9     3434.84     3494.85     32.55 o 
   1   2   9     2105.30     2099.06     27.98 o 
   2   2   9       72.94       81.41      5.77 o 
   3   2   9     1848.55     1805.32     34.56 o 
   4   2   9      965.22      942.61     20.41 o 
   5   2   9       36.94       18.71      7.00 o 
   6   2   9      699.37      702.95     19.13 o 
  -8   3   9      224.11      217.01     16.43 o 
  -7   3   9       42.49       24.04      9.76 o 
  -6   3   9       14.17       10.35      5.36 o 
  -5   3   9       16.88       14.51      5.20 o 
  -4   3   9      291.62      291.77      9.53 o 
  -3   3   9      117.14      117.51      6.66 o 
  -2   3   9     1261.16     1239.00     24.93 o 
  -1   3   9     1182.70     1197.40     18.79 o 
   0   3   9      246.59      236.16      6.95 o 
   1   3   9     2090.95     2071.56     38.03 o 
   2   3   9      564.29      613.24     12.64 o 
   3   3   9      510.00      574.66     16.04 o 
   4   3   9      377.02      384.22     13.54 o 
   5   3   9     1724.21     1822.44     61.72 o 
  -8   4   9      510.72      508.65     16.57 o 
  -7   4   9      106.14      113.89      9.77 o 
  -6   4   9      192.27      197.61      9.08 o 
  -5   4   9       12.25       18.42     10.58 o 
  -4   4   9      291.71      271.28      9.76 o 
  -3   4   9        4.94        2.82      5.21 o 
  -2   4   9      336.39      347.48     23.17 o 
  -1   4   9      262.74      244.52      9.41 o 
   0   4   9      477.93      474.39      9.39 o 
   1   4   9       17.96       20.23      4.83 o 
   2   4   9       13.54        3.82      4.98 o 
   3   4   9      494.35      481.93     12.20 o 
   4   4   9        2.28        0.41      6.67 o 
  -8   5   9      321.15      312.95     11.91 o 
  -7   5   9       24.91       24.05      6.60 o 
  -6   5   9       42.76       45.66      6.74 o 
  -5   5   9      587.11      572.80     13.53 o 
  -4   5   9       62.05       60.93      6.70 o 
  -3   5   9        4.84        4.18      5.70 o 
  -2   5   9        2.34       -0.92      5.57 o 
  -1   5   9      277.58      288.22     10.47 o 
   0   5   9        7.54        2.16      5.48 o 
   1   5   9      492.46      508.92     17.25 o 
   2   5   9        4.14       13.04      5.39 o 
   3   5   9      351.85      341.98     11.21 o 
  -7   6   9      144.85      146.92     10.97 o 
  -6   6   9      371.85      372.84     12.28 o 
  -5   6   9      142.53      168.22      8.84 o 
  -4   6   9      409.29      385.31     12.06 o 
  -3   6   9      449.64      449.27     12.66 o 
  -2   6   9        3.80       -8.60      5.73 o 
  -1   6   9      729.34      713.22     19.01 o 
   0   6   9       93.91       83.65      9.23 o 
   1   6   9      373.25      350.84     15.03 o 
   2   6   9       12.17       10.86     11.70 o 
  -6   7   9      953.04      992.89     32.38 o 
  -5   7   9      300.87      322.68     12.02 o 
  -4   7   9      349.89      360.32     12.51 o 
  -3   7   9      757.79      743.79     18.33 o 
  -2   7   9      881.76      894.07     30.01 o 
  -1   7   9      935.09      961.13     19.16 o 
   0   7   9      204.48      232.95     13.08 o 
   0  -8  10      200.83      210.10     12.51 o 
   1  -8  10      265.06      271.10      8.76 o 
   2  -8  10       16.07       29.16      7.35 o 
   3  -8  10      208.31      222.10     13.90 o 
   4  -8  10        5.95        8.13      7.00 o 
   5  -8  10        2.53       -5.10      6.75 o 
   6  -8  10       72.23       85.42      7.57 o 
  -1  -7  10      799.99      802.28     20.25 o 
   0  -7  10     1143.18     1128.79     19.06 o 
   1  -7  10      448.80      467.00     10.10 o 
   2  -7  10     1051.73     1081.09     22.02 o 
   3  -7  10     1564.59     1546.27     27.93 o 
   4  -7  10       92.05       91.67      6.80 o 
   5  -7  10     1371.39     1343.64     32.47 o 
   6  -7  10      307.41      320.97     11.10 o 
   7  -7  10       51.91       45.87      7.07 o 
  -3  -6  10      147.79      134.36     10.80 o 
  -2  -6  10        5.80        4.42      7.58 o 
  -1  -6  10       70.94       79.36      9.42 o 
   0  -6  10     1094.91     1083.03     17.81 o 
   1  -6  10      597.43      585.25     12.50 o 
   2  -6  10      920.12      881.52     18.91 o 
   3  -6  10      780.42      812.83     15.02 o 
   4  -6  10     1020.12     1031.75     18.65 o 
   5  -6  10     1204.10     1216.59     32.54 o 
   6  -6  10      910.00      937.24     17.29 o 
   7  -6  10     1260.98     1295.36     21.76 o 
  -4  -5  10       74.55       67.89      9.49 o 
  -3  -5  10      291.60      277.97     12.92 o 
  -2  -5  10      524.19      508.34     12.01 o 
  -1  -5  10        2.74        3.96      4.93 o 
   0  -5  10      194.98      189.02      7.63 o 
   1  -5  10        6.46       10.32      4.71 o 
   2  -5  10     1070.28      927.22     56.97 o 
   3  -5  10      308.67      280.25     12.15 o 
   4  -5  10      640.09      616.48     12.91 o 
   5  -5  10      916.13      872.45     15.99 o 
   6  -5  10      141.48      139.76      7.74 o 
   7  -5  10      438.98      449.36     15.02 o 
  -5  -4  10        0.37      -18.40     12.27 o 
  -4  -4  10       75.53       56.84      8.56 o 
  -3  -4  10        2.58       -0.92      6.77 o 
  -2  -4  10      883.78      844.70     14.84 o 
  -1  -4  10      201.69      201.90      7.62 o 
   0  -4  10      322.83      314.51      7.78 o 
   1  -4  10      402.31      370.11      9.31 o 
   2  -4  10      708.28      654.90     12.73 o 
   3  -4  10      196.88      202.51      8.19 o 
   4  -4  10       37.56       44.86      5.50 o 
   5  -4  10      414.22      438.46     11.23 o 
   6  -4  10       13.09        8.28      8.53 o 
   7  -4  10       47.83       42.12      6.81 o 
  -5  -3  10      829.84      841.80     19.76 o 
  -4  -3  10      651.55      674.40     16.87 o 
  -3  -3  10       13.76       10.37      4.85 o 
  -2  -3  10      457.86      453.84     10.33 o 
  -1  -3  10      339.81      324.93      9.42 o 
   0  -3  10      155.87      166.34      6.28 o 
   1  -3  10       94.20      114.71      5.93 o 
   2  -3  10      233.43      228.03      8.27 o 
   3  -3  10       49.36       50.34      5.27 o 
   4  -3  10        7.40       10.11      4.73 o 
   5  -3  10      390.50      382.90     11.21 o 
   6  -3  10       98.14       95.79      9.98 o 
   7  -3  10      131.71      153.67     15.70 o 
  -6  -2  10     1052.51     1126.31     35.62 o 
  -5  -2  10      391.57      408.61     13.47 o 
  -4  -2  10     3747.43     3775.42     55.57 o 
  -3  -2  10      285.74      301.48      8.72 o 
  -2  -2  10     1625.92     1620.89     18.79 o 
  -1  -2  10     2332.90     2263.56     22.32 o 
   0  -2  10     1528.58     1531.73     20.64 o 
   1  -2  10      417.79      422.29      8.60 o 
   2  -2  10      629.77      639.21     13.17 o 
   3  -2  10     3506.00     3443.07     42.37 o 
   4  -2  10       25.76       18.27      5.05 o 
   5  -2  10       94.63       84.98      6.50 o 
   6  -2  10      998.58      947.64     37.89 o 
   7  -2  10      194.50      195.84     12.38 o 
  -7  -1  10       11.19        8.72     13.84 o 
  -6  -1  10       14.02        4.78     12.43 o 
  -5  -1  10      813.51      835.74     18.15 o 
  -4  -1  10       60.96       73.66      6.93 o 
  -3  -1  10      176.04      177.46      5.96 o 
  -2  -1  10     2688.71     2594.37     27.86 o 
  -1  -1  10      454.19      436.20      7.42 o 
   0  -1  10      949.50      975.26     11.66 o 
   1  -1  10     2531.34     2515.26     27.68 o 
   2  -1  10      108.84      122.75      7.39 o 
   3  -1  10     2047.84     2001.37     27.10 o 
   4  -1  10     1686.06     1628.22     23.67 o 
   5  -1  10     1668.51     1629.40     41.10 o 
   6  -1  10      175.00      176.28     10.30 o 
   7  -1  10      846.25      822.12     25.94 o 
  -7   0  10      142.25      161.09     16.43 o 
  -6   0  10      471.30      474.42     22.00 o 
  -5   0  10       98.59       73.83     21.44 o 
  -4   0  10      175.12      177.58      5.99 o 
  -3   0  10       21.31       20.96      3.66 o 
  -2   0  10       69.97       63.06      4.25 o 
  -1   0  10      105.18      113.00      4.78 o 
   0   0  10     1768.67     1797.74     18.47 o 
   1   0  10       46.09       44.05      4.28 o 
   2   0  10      543.42      541.31     11.82 o 
   3   0  10      710.19      710.45     13.49 o 
   4   0  10      508.33      505.95     15.67 o 
   5   0  10     2037.77     2046.57     36.01 o 
   6   0  10      368.18      394.18     36.54 o 
  -7   1  10      173.40      188.37     15.98 o 
  -6   1  10      175.20      175.07      9.57 o 
  -5   1  10       13.66       13.22      6.84 o 
  -4   1  10      974.52      989.60     21.26 o 
  -3   1  10       61.58       67.63      4.17 o 
  -2   1  10     1247.23     1237.45     31.35 o 
  -1   1  10     1170.86     1218.58     14.75 o 
   0   1  10      522.55      539.76      8.65 o 
   1   1  10     1743.59     1688.74     20.29 o 
   2   1  10       43.00       39.16      4.60 o 
   3   1  10      103.98      104.89      7.75 o 
   4   1  10      568.55      534.31     15.18 o 
   5   1  10      114.60      126.31      9.44 o 
   6   1  10        2.92       11.98      7.87 o 
  -7   2  10      170.19      165.57     10.04 o 
  -6   2  10      639.85      632.40     17.03 o 
  -5   2  10       70.31       80.05      8.00 o 
  -4   2  10      315.35      321.98     12.67 o 
  -3   2  10        0.15        1.01      4.97 o 
  -2   2  10      251.63      254.59     11.29 o 
  -1   2  10      880.52      884.98     14.04 o 
   0   2  10     2048.53     2006.58     29.55 o 
   1   2  10      577.97      589.15     12.29 o 
   2   2  10        6.74        1.96      4.79 o 
   3   2  10     1105.74     1085.16     18.56 o 
   4   2  10      150.97      115.52      8.89 o 
   5   2  10       43.45       44.36      8.19 o 
  -7   3  10     1009.44     1003.24     18.95 o 
  -6   3  10     2837.67     2828.71     38.96 o 
  -5   3  10      135.68      148.38      7.82 o 
  -4   3  10     1566.49     1559.13     23.99 o 
  -3   3  10     1190.20     1201.97     19.95 o 
  -2   3  10     1186.21     1150.47     34.42 o 
  -1   3  10     1506.59     1501.32     22.87 o 
   0   3  10       32.13       35.12      8.01 o 
   1   3  10     1210.72     1193.62     18.99 o 
   2   3  10       56.91       61.29      7.62 o 
   3   3  10      265.58      255.54     11.78 o 
   4   3  10        1.59        2.05      6.86 o 
  -7   4  10      268.23      268.43     11.64 o 
  -6   4  10      350.73      360.11     12.97 o 
  -5   4  10      502.03      485.47     12.61 o 
  -4   4  10     1180.95     1190.00     20.37 o 
  -3   4  10      180.74      190.99      8.79 o 
  -2   4  10     4928.56     4799.03    103.88 o 
  -1   4  10      262.98      257.89     12.49 o 
   0   4  10      240.58      236.52     12.30 o 
   1   4  10     2247.63     2256.80     30.81 o 
   2   4  10      413.76      419.81     11.38 o 
   3   4  10      429.22      449.82     12.26 o 
  -7   5  10      167.90      151.17      9.24 o 
  -6   5  10      124.21      126.10     10.94 o 
  -5   5  10        2.69        8.26      6.34 o 
  -4   5  10       56.86       57.31     12.82 o 
  -3   5  10      534.01      548.68     13.69 o 
  -2   5  10      362.59      369.67     11.68 o 
  -1   5  10      110.90      107.12      7.67 o 
   0   5  10     1287.89     1335.58     28.02 o 
   1   5  10        8.19        5.59      8.44 o 
   2   5  10      411.96      418.19     16.28 o 
  -6   6  10      227.14      222.17     10.60 o 
  -5   6  10       51.57       59.85      7.83 o 
  -4   6  10      797.86      809.96     17.44 o 
  -3   6  10       10.68       15.46      9.44 o 
  -2   6  10       10.91        4.02      6.49 o 
  -1   6  10       24.82       23.87      8.49 o 
   0   6  10       12.38       15.14     12.49 o 
   1   6  10        1.23       -5.77      8.15 o 
  -5   7  10        0.87       12.87      7.81 o 
  -4   7  10        1.01        5.06      7.19 o 
  -3   7  10        5.17        8.45      8.15 o 
  -2   7  10       32.91       30.72      8.00 o 
   2  -8  11        2.27       -2.52     11.82 o 
   3  -8  11        0.82       -6.16      7.03 o 
   4  -8  11       37.14       50.30      8.42 o 
  -1  -7  11      148.63      158.81     15.73 o 
   0  -7  11        9.24        0.38      6.06 o 
   1  -7  11       24.29       29.34      7.36 o 
   2  -7  11      512.90      523.69     39.98 o 
   3  -7  11       11.01       18.56      9.96 o 
   4  -7  11      114.10      104.43      8.94 o 
   5  -7  11      246.91      258.42     10.58 o 
   6  -7  11       71.99       84.41      7.70 o 
  -2  -6  11      480.97      482.68     17.81 o 
  -1  -6  11      239.79      249.91     13.47 o 
   0  -6  11      363.62      378.67     10.97 o 
   1  -6  11      275.24      286.62     11.76 o 
   2  -6  11      233.18      221.80     12.32 o 
   3  -6  11       82.97       84.70     11.01 o 
   4  -6  11      141.68      154.97      8.26 o 
   5  -6  11       20.45       23.03      6.14 o 
   6  -6  11       56.94       57.50      7.04 o 
  -3  -5  11     1325.32     1331.72     26.75 o 
  -2  -5  11      467.14      460.24     12.03 o 
  -1  -5  11      560.58      552.39     13.93 o 
   0  -5  11     2062.21     2064.63     34.85 o 
   1  -5  11     1033.02     1014.99     20.59 o 
   2  -5  11     1124.62     1140.46     19.62 o 
   3  -5  11     1879.82     1770.40     25.59 o 
   4  -5  11      809.84      794.58     25.34 o 
   5  -5  11      318.24      336.22     10.80 o 
   6  -5  11      277.19      261.52     10.27 o 
   7  -5  11       68.59       71.90      7.74 o 
  -4  -4  11       88.98       82.63      9.55 o 
  -3  -4  11       55.36       54.02      8.31 o 
  -2  -4  11      257.79      251.08      8.97 o 
  -1  -4  11      580.48      593.35     12.34 o 
   0  -4  11      375.74      355.44      9.84 o 
   1  -4  11      504.63      528.96     11.56 o 
   2  -4  11     2119.36     2121.66     35.47 o 
   3  -4  11      478.42      476.44     11.56 o 
   4  -4  11     2406.10     2438.92     32.68 o 
   5  -4  11     1834.44     1826.65     26.57 o 
   6  -4  11      321.02      326.98     12.39 o 
   7  -4  11      651.79      685.93     15.62 o 
  -5  -3  11      433.02      462.57     15.55 o 
  -4  -3  11      209.52      214.87     11.18 o 
  -3  -3  11       29.54       32.41      5.60 o 
  -2  -3  11      637.71      625.25     19.61 o 
  -1  -3  11        4.29        0.93      3.45 o 
   0  -3  11      173.73      151.33      6.70 o 
   1  -3  11      446.19      405.41     13.16 o 
   2  -3  11      263.94      229.98      8.61 o 
   3  -3  11      576.65      559.84     12.57 o 
   4  -3  11      468.28      469.25     11.57 o 
   5  -3  11      116.25      115.28      9.43 o 
   6  -3  11     1059.54     1023.82     18.72 o 
   7  -3  11      634.49      648.08     22.06 o 
  -5  -2  11       50.92       40.76      8.02 o 
  -4  -2  11       47.34       45.03      7.46 o 
  -3  -2  11      312.58      319.86      9.30 o 
  -2  -2  11      176.08      157.85      5.30 o 
  -1  -2  11       90.08      107.08      4.55 o 
   0  -2  11     1549.25     1478.95     20.81 o 
   1  -2  11       44.68       44.58      4.52 o 
   2  -2  11      541.88      548.82     11.78 o 
   3  -2  11      134.61      139.05      7.08 o 
   4  -2  11       11.90       10.10      5.23 o 
   5  -2  11      150.69      163.98      9.29 o 
   6  -2  11       28.98       35.84     15.28 o 
  -6  -1  11      334.70      368.08     22.56 o 
  -5  -1  11        8.52       -7.37     11.31 o 
  -4  -1  11     1418.44     1423.87     20.40 o 
  -3  -1  11       16.17       12.61      4.95 o 
  -2  -1  11       72.08       64.88      4.12 o 
  -1  -1  11      511.58      529.61      8.89 o 
   0  -1  11      195.12      183.40      6.53 o 
   1  -1  11       18.15        8.13      4.24 o 
   2  -1  11      182.09      187.11      7.64 o 
   3  -1  11        4.17        5.86      5.00 o 
   4  -1  11      620.02      624.96     13.53 o 
   5  -1  11       56.95       67.48      8.21 o 
   6  -1  11       17.62       22.97      7.85 o 
  -6   0  11     1050.11     1091.14     33.59 o 
  -5   0  11      666.61      640.01     24.08 o 
  -4   0  11      742.06      747.03     15.12 o 
  -3   0  11     1289.65     1242.59     16.51 o 
  -2   0  11     2911.61     2825.21     30.62 o 
  -1   0  11       16.29       14.51      3.96 o 
   0   0  11     2527.71     2634.57     29.05 o 
   1   0  11     2704.97     2710.59     30.02 o 
   2   0  11      105.24       98.75      5.52 o 
   3   0  11      625.82      603.60     12.84 o 
   4   0  11      645.78      625.66     16.95 o 
   5   0  11       13.02        8.59     14.46 o 
   6   0  11       23.79       33.99      8.46 o 
  -7   1  11      471.64      478.42     23.41 o 
  -5   1  11      487.25      470.32     33.45 o 
  -4   1  11      252.29      216.88     11.26 o 
  -3   1  11      691.15      613.51     18.40 o 
  -2   1  11      495.32      505.65      8.29 o 
  -1   1  11      337.07      333.23      8.19 o 
   0   1  11     1146.65     1169.62     15.55 o 
   1   1  11      394.91      405.06      8.94 o 
   2   1  11     2855.10     2894.66     32.30 o 
   3   1  11      862.97      865.25     19.60 o 
   4   1  11      402.85      390.63     14.01 o 
   5   1  11     2001.37     1948.92     39.58 o 
  -6   2  11       21.56       23.38      7.82 o 
  -5   2  11        2.19       -5.90      8.24 o 
  -4   2  11      335.26      348.36     11.92 o 
  -3   2  11      782.49      764.25     15.12 o 
  -2   2  11        0.75        9.94      5.13 o 
  -1   2  11        4.33        1.85      3.37 o 
   0   2  11      248.69      248.76      7.35 o 
   1   2  11       11.18        7.54      5.60 o 
   2   2  11      787.37      788.41     15.34 o 
   3   2  11      708.49      738.73     20.05 o 
   4   2  11      729.45      749.05     19.13 o 
  -7   3  11      164.72      171.84     13.06 o 
  -6   3  11        1.92       -2.04      6.27 o 
  -5   3  11       44.15       53.84      6.88 o 
  -4   3  11      259.84      274.29     10.39 o 
  -3   3  11      409.95      404.19     11.67 o 
  -2   3  11       28.74       31.80      6.42 o 
  -1   3  11      134.53      127.44      9.72 o 
   0   3  11     1498.97     1450.14     33.09 o 
   1   3  11        2.22       -7.35      4.90 o 
   2   3  11      206.31      200.79     10.27 o 
   3   3  11      579.54      579.95     14.24 o 
   4   3  11      134.07      131.32     10.01 o 
  -7   4  11       51.51       58.15     10.31 o 
  -6   4  11      802.63      782.53     19.97 o 
  -5   4  11      111.62      110.40      8.81 o 
  -4   4  11       93.58      108.09      8.05 o 
  -3   4  11      251.87      245.62     10.26 o 
  -2   4  11      146.72      147.51      8.29 o 
  -1   4  11       74.31       69.92     10.32 o 
   0   4  11      329.23      350.26     14.65 o 
   1   4  11       44.56       37.20      8.63 o 
   2   4  11      430.63      436.33     16.66 o 
  -6   5  11      478.28      507.52     15.90 o 
  -5   5  11      434.95      441.93     13.42 o 
  -4   5  11      736.81      745.60     16.57 o 
  -3   5  11      765.59      768.61     27.84 o 
  -2   5  11      441.42      448.13     13.10 o 
  -1   5  11      220.15      231.67     12.63 o 
   0   5  11       38.21       37.63      9.03 o 
   1   5  11      625.35      624.69     19.79 o 
  -5   6  11      229.16      238.61     11.07 o 
  -4   6  11     1750.23     1746.46     28.54 o 
  -3   6  11       84.17       90.63      8.74 o 
  -2   6  11      388.19      413.49     16.59 o 
  -1   6  11      583.77      584.59     27.57 o 
   1  -7  12      460.82      497.20     16.04 o 
   2  -7  12      135.54      127.62      9.89 o 
   3  -7  12      496.30      525.41     16.04 o 
   4  -7  12      300.02      319.33     13.34 o 
  -1  -6  12      766.99      778.83     19.68 o 
   0  -6  12       24.38       11.68      7.17 o 
   1  -6  12        2.66        4.82     11.73 o 
   2  -6  12      484.44      523.57     25.38 o 
   3  -6  12      172.93      143.10      9.61 o 
   4  -6  12       17.00       20.95      6.41 o 
   5  -6  12        0.81       -9.31      8.43 o 
  -2  -5  12        5.38        5.43      6.15 o 
  -1  -5  12        8.80       -0.85      6.99 o 
   0  -5  12       72.05       61.68      7.81 o 
   1  -5  12      138.41      127.84     18.37 o 
   2  -5  12       60.31       55.11      7.70 o 
   3  -5  12      226.99      222.09      9.13 o 
   4  -5  12      283.86      269.58     10.27 o 
   5  -5  12       74.66       70.82      7.20 o 
   6  -5  12      345.48      356.50     12.85 o 
  -3  -4  12      804.56      816.54     20.10 o 
  -2  -4  12      196.38      200.42     13.79 o 
  -1  -4  12      657.88      681.91     13.71 o 
   0  -4  12     1091.37     1048.90     21.27 o 
   1  -4  12        2.24        4.10      5.42 o 
   2  -4  12      111.22      109.46      7.83 o 
   3  -4  12       11.06        4.84      5.44 o 
   4  -4  12       12.33       11.18      5.73 o 
   5  -4  12        1.66       -6.21      5.70 o 
   6  -4  12       37.15       37.25      6.93 o 
  -4  -3  12       77.76       93.06      9.42 o 
  -3  -3  12      729.07      758.20     14.72 o 
  -2  -3  12     1191.89     1215.38     31.65 o 
  -1  -3  12     1355.46     1338.97     20.11 o 
   0  -3  12     1369.60     1312.42     20.92 o 
   1  -3  12     1972.50     1966.11     43.88 o 
   2  -3  12     1968.25     1955.15     31.54 o 
   3  -3  12      167.35      168.62     10.32 o 
   4  -3  12     1597.10     1576.17     24.08 o 
   5  -3  12      299.11      301.77     10.94 o 
   6  -3  12       62.76       56.36      7.49 o 
  -5  -2  12       94.27       76.29     14.46 o 
  -4  -2  12      157.24      174.65     10.14 o 
  -3  -2  12      211.12      222.91      9.88 o 
  -2  -2  12        2.63        2.95      4.77 o 
  -1  -2  12      836.71      853.69     17.47 o 
   0  -2  12      783.32      801.96     12.67 o 
   1  -2  12      547.41      563.86     12.19 o 
   2  -2  12     2051.86     2056.06     28.17 o 
   3  -2  12     1528.48     1522.95     31.06 o 
   4  -2  12     1047.41     1088.45     18.84 o 
   5  -2  12      505.55      507.39     17.39 o 
   6  -2  12      880.81      853.70     25.54 o 
  -5  -1  12      390.18      425.81     22.39 o 
  -4  -1  12       89.70      104.76     13.00 o 
  -3  -1  12       83.58       81.50      5.74 o 
  -2  -1  12        3.64        2.53      3.63 o 
  -1  -1  12      273.61      270.30      7.64 o 
   0  -1  12       23.80       23.51      4.82 o 
   1  -1  12     1041.32     1053.24     15.08 o 
   2  -1  12        0.61       -1.52      4.84 o 
   3  -1  12      194.52      198.92      8.67 o 
   4  -1  12     1256.34     1237.10     20.57 o 
   5  -1  12       47.31       49.97      8.54 o 
  -6   0  12       20.11       12.15     12.83 o 
  -5   0  12      121.36      130.14     14.23 o 
  -4   0  12       19.67       13.30      5.85 o 
  -3   0  12      340.95      351.61     26.44 o 
  -2   0  12      366.46      349.79      7.91 o 
  -1   0  12      223.81      226.38      7.36 o 
   0   0  12     1077.11     1115.30     15.48 o 
   1   0  12        8.48        4.40      4.24 o 
   2   0  12      139.85      150.65      6.58 o 
   3   0  12       60.08       65.32      6.58 o 
   4   0  12      284.34      297.81     13.17 o 
   5   0  12      126.63      127.44     10.36 o 
  -6   1  12      421.34      399.25     21.16 o 
  -5   1  12      234.23      226.66     12.24 o 
  -4   1  12       94.85       88.43      9.02 o 
  -3   1  12      705.54      655.97     17.97 o 
  -2   1  12       95.50      108.34      9.13 o 
  -1   1  12      248.81      253.73      7.53 o 
   0   1  12       71.45       67.54      5.58 o 
   1   1  12        6.84        9.67      4.52 o 
   2   1  12      598.16      583.41     13.31 o 
   3   1  12       32.38       25.22      7.25 o 
   4   1  12       77.54       97.60     11.96 o 
  -6   2  12       85.91       88.73     10.26 o 
  -5   2  12     1372.85     1396.03     23.38 o 
  -4   2  12      797.15      797.93     17.32 o 
  -3   2  12      220.04      223.42      9.37 o 
  -2   2  12     2364.32     2399.34     42.38 o 
  -1   2  12      775.62      760.33     47.43 o 
   0   2  12     1030.00     1042.39     14.99 o 
   1   2  12      148.86      159.47     11.08 o 
   2   2  12     1407.56     1365.99     22.22 o 
   3   2  12       14.14        9.41      7.22 o 
   4   2  12       77.19       91.15      9.62 o 
  -6   3  12       72.66       85.60      8.51 o 
  -5   3  12      333.98      354.45     12.29 o 
  -4   3  12       13.75        0.04      6.42 o 
  -3   3  12      478.66      474.84     12.89 o 
  -2   3  12      143.83      159.78     10.75 o 
  -1   3  12      489.50      501.13     16.64 o 
   0   3  12     1770.71     1751.70     33.95 o 
   1   3  12      110.89      132.40      9.38 o 
   2   3  12     1286.21     1325.29     22.06 o 
   3   3  12      865.37      882.22     21.43 o 
  -6   4  12        4.85        4.53      7.49 o 
  -5   4  12      157.41      175.15      9.82 o 
  -4   4  12      100.65      109.64      8.55 o 
  -3   4  12       60.98       62.06      9.06 o 
  -2   4  12       23.33       26.25      8.57 o 
  -1   4  12      208.64      218.80     12.25 o 
   0   4  12        3.89       -5.63      7.95 o 
   1   4  12      700.52      729.41     24.98 o 
  -5   5  12      555.69      573.24     15.59 o 
  -4   5  12      241.22      217.18     10.63 o 
  -3   5  12      160.04      153.53      9.53 o 
  -2   5  12     1016.25      979.01     24.65 o 
  -1   5  12       49.71       53.33      9.71 o 
   0   5  12       56.08       74.10     16.12 o 
   0  -6  13      239.72      255.74     20.23 o 
   1  -6  13     1539.67     1524.22     34.57 o 
   2  -6  13      772.63      750.10     18.97 o 
   3  -6  13      395.05      402.72     14.46 o 
   4  -6  13      629.67      660.73     44.08 o 
  -1  -5  13       67.68       80.19      8.87 o 
   0  -5  13      208.03      189.40     15.39 o 
   1  -5  13      551.02      558.42     16.03 o 
   2  -5  13        6.88        3.25      6.82 o 
   3  -5  13     1418.58     1479.91     28.90 o 
   4  -5  13      305.50      292.62     11.18 o 
   5  -5  13      363.03      388.08     13.71 o 
  -2  -4  13       61.39       67.59      7.18 o 
  -1  -4  13      169.66      179.12     23.32 o 
   0  -4  13      111.99      123.64     11.98 o 
   1  -4  13        7.51       -5.64      5.37 o 
   2  -4  13       48.30       60.60      7.65 o 
   3  -4  13       12.16        5.18      5.90 o 
   4  -4  13        0.38       -5.50      9.52 o 
   5  -4  13       30.21       16.56     12.16 o 
  -3  -3  13       46.35       64.05      7.05 o 
  -2  -3  13       50.15       17.58      7.60 o 
  -1  -3  13       98.05       83.27      9.90 o 
   0  -3  13       37.34       51.70      6.10 o 
   1  -3  13      733.51      785.63     22.10 o 
   2  -3  13        6.35       -4.02      5.30 o 
   3  -3  13        6.60        3.85      7.76 o 
   4  -3  13      542.63      544.64     13.59 o 
   5  -3  13      210.36      205.52      9.59 o 
  -4  -2  13       27.60       32.75     12.60 o 
  -3  -2  13     1506.02     1545.92     34.76 o 
  -2  -2  13      725.33      685.53     56.01 o 
  -1  -2  13       44.86       57.65      5.26 o 
   0  -2  13      391.85      385.43      9.35 o 
   1  -2  13       70.03       63.81      9.43 o 
   2  -2  13      111.89      127.37      7.33 o 
   3  -2  13        4.09        4.76      5.55 o 
   4  -2  13       84.05       71.82      7.53 o 
   5  -2  13       79.42       73.80      7.95 o 
  -4  -1  13      952.45     1009.56     31.40 o 
  -3  -1  13     1066.14     1116.29     31.85 o 
  -2  -1  13      517.92      547.33     12.84 o 
  -1  -1  13     2597.58     2651.20     29.93 o 
   0  -1  13      990.34     1006.71     21.23 o 
   1  -1  13      595.20      599.54     11.31 o 
   2  -1  13     2253.91     2253.28     30.74 o 
   3  -1  13      434.05      425.57     11.77 o 
   4  -1  13      100.51      112.97      8.12 o 
  -5   0  13       39.70       19.30     12.21 o 
  -4   0  13       14.03       18.44      7.86 o 
  -3   0  13      267.40      264.04     10.11 o 
  -2   0  13      163.24      150.35     21.21 o 
  -1   0  13      484.64      495.52     11.37 o 
   0   0  13      433.06      457.45      9.90 o 
   1   0  13     1914.41     1959.05     30.45 o 
   2   0  13      508.71      532.66     11.20 o 
   3   0  13      763.41      810.81     16.10 o 
   4   0  13     1146.75     1152.30     50.95 o 
  -5   1  13       90.45       95.97      7.91 o 
  -4   1  13       10.65        6.70     10.80 o 
  -3   1  13      646.03      612.10     14.09 o 
  -2   1  13       14.16       14.47     10.27 o 
  -1   1  13      285.61      262.74     25.23 o 
   0   1  13      180.35      192.58      7.22 o 
   1   1  13      364.38      369.84      9.50 o 
   2   1  13      366.13      364.40     11.47 o 
   3   1  13       14.64       15.18      7.53 o 
  -5   2  13       36.87       33.24      7.50 o 
  -4   2  13       98.36       92.47      8.07 o 
  -3   2  13      396.86      385.20     11.87 o 
  -2   2  13      164.63      159.76     10.95 o 
  -1   2  13      162.48      157.20     10.88 o 
   0   2  13        4.05        8.29      8.00 o 
   1   2  13      158.10      179.28      8.49 o 
   2   2  13      470.32      486.97     19.06 o 
  -5   3  13     1455.68     1382.50     32.38 o 
  -4   3  13       12.78       10.43      7.05 o 
  -3   3  13       76.84       71.83      9.95 o 
  -2   3  13      299.87      308.26     34.88 o 
  -1   3  13       13.56       17.21      8.53 o 
   0   3  13        2.44       -7.86      8.02 o 
   1   3  13        6.86       -5.93      8.71 o 
  -4   4  13      626.11      598.25     15.75 o 
  -3   4  13      743.27      729.12     34.86 o 
  -2   4  13      321.12      348.05     23.12 o 
  -1   4  13      368.37      374.22     16.01 o 
   0   4  13     1209.43     1206.68     76.60 o 
   1  -5  14      860.70      901.99     28.84 o 
   2  -5  14      160.87      168.61     10.65 o 
  -1  -4  14      850.75      807.99     19.69 o 
   0  -4  14      919.60      906.07     20.68 o 
   1  -4  14      901.81      927.50     26.75 o 
   2  -4  14      390.27      419.15     12.47 o 
   3  -4  14     2070.03     2182.78     39.70 o 
  -2  -3  14      373.73      364.85     25.35 o 
  -1  -3  14        3.34        2.99      6.99 o 
   0  -3  14      102.50      106.09      8.55 o 
   1  -3  14      537.23      543.08     13.26 o 
   2  -3  14      313.61      326.41     11.21 o 
   3  -3  14      750.30      820.82     16.63 o 
   4  -3  14      368.73      342.61     20.37 o 
  -2  -2  14       80.75       98.91      8.61 o 
  -1  -2  14       25.81       39.61      5.36 o 
   0  -2  14        3.38       -5.44      4.76 o 
   1  -2  14      564.14      628.30     13.88 o 
   2  -2  14      187.43      206.73      8.98 o 
   3  -2  14       28.87       39.96      6.90 o 
   4  -2  14       53.66       50.06      7.40 o 
  -2  -1  14        1.29        2.90      7.37 o 
  -1  -1  14      236.35      238.74      8.16 o 
   0  -1  14        8.14        6.11      5.65 o 
   1  -1  14       42.71       57.32      5.72 o 
   2  -1  14      176.69      169.02      8.48 o 
   3  -1  14      554.14      621.72     14.48 o 
  -4   0  14      762.60      756.09     26.73 o 
  -3   0  14      140.85      153.96     10.69 o 
  -2   0  14      218.81      215.36     21.83 o 
  -1   0  14      780.72      814.20     32.72 o 
   0   0  14        8.11        6.52      4.88 o 
   1   0  14      173.15      195.15      7.55 o 
   2   0  14      305.36      297.98     10.70 o 
   3   0  14      131.75      142.15     10.60 o 
  -4   1  14      505.09      512.29     11.82 o 
  -3   1  14     1018.01      995.11     64.73 o 
  -2   1  14      501.52      525.60     45.38 o 
  -1   1  14     1079.85     1082.80     54.86 o 
   0   1  14     1091.88     1151.66     27.46 o 
   1   1  14     1116.86     1145.57     17.09 o 
   2   1  14      174.77      189.92      9.41 o 
  -3   2  14        1.89       -1.79     15.05 o 
  -2   2  14      338.18      350.33     15.50 o 
  -1   2  14      704.86      733.46     52.49 o 
   0   2  14      149.50      149.32     11.78 o 
   1   2  14     1116.62     1087.93     34.86 o 
  -2   3  14       31.76       32.59      9.59 o 
  -1   3  14        3.53        5.06      8.86 o 
   1  -3  15      118.76      115.11      8.05 o 
  -1  -2  15      197.87      213.50     10.91 o 
   0  -2  15     1194.32     1321.92     27.18 o 
   1  -2  15     1351.74     1375.68     32.61 o 
  -1  -1  15       44.13       30.91      8.83 o 
   0  -1  15      569.77      592.16     12.07 o 
   1  -1  15      180.02      207.71      9.12 o 
  -1   0  15      337.25      336.07     45.35 o 
   0   0  15      229.89      257.51     13.96 o 
                                                 
